# Supplementary material for: Parallel development of social behavior in biological and artificial fish
Source: Nat Commun. 2024 Dec 5;15:10613. doi: 10.1038/s41467-024-52307-4 (PMC11621320; doi:10.1038/s41467-024-52307-4)
Supplement: Supplementary file 6 — Source Data [file 41467_2024_52307_MOESM6_ESM.xlsx]

## Sheet: Table of Contents
	McGraw, Lee, Wood 2024 - Nature Communications. Figures & Data Source
	Figure:	Associated Experiment:
	Figure 1	Experimental Design Outline Figure
	Figure 2b, 2d	Experiment 1
	Figure 3b, 3d	Experiment 1
	Figure 4b	Experiment 1
	Figure 5	Experiment 2
	Figure 6	Experiment 3 (2AFC)
	Figure 7	Experiment 3 (Self-Segregation)
	Figure 8	Summary Figure
	Figure S1	Experiment 1
	Figure S2	Experiment 1
	Figure S3	Experiment 1
	Figure S4	Experiment 1
	Figure S5	Experiment 3

## Sheet: Figure 1
Experimental Design Outline Figure:

## Sheet: Figure 2
Figure 2b	Average distance between pair of artificial fish												Figure 2d	Average probability of turning towards another artificial fish
	Curiosity													Curiosity
		Pair 1	Pair 2	Pair 3	Pair 4	Pair 5	Pair 6	Pair 7	Pair 8	Pair 9	Pair 10				Fish 1	Fish 2	Fish 3	Fish 4	Fish 5	Fish 6	Fish 7	Fish 8	Fish 9	Fish 10	Fish 11	Fish 12	Fish 13	Fish 14	Fish 15	Fish 16	Fish 17	Fish 18	Fish 19	Fish 20
	Day 1	9.47066	9.71693	9.66006	9.77445	7.81537	8.10622	8.18516	9.66765	8.52033	8.03693			Day 1	0.466663	0.477216	0.489702	0.48905	0.476074	0.490147	0.477956	0.478745	0.497641	0.473298	0.50365	0.477216	0.477106	0.485576	0.5	0.494061	0.490783	0.476524	0.490475	0.479113
	Day 2	6.27003	4.59652	8.2387	5.05416	5.72357	6.44012	7.93629	5.03242	6.13367	6.2101			Day 2	0.514876	0.493644	0.499048	0.471908	0.5	0.486198	0.469852	0.491949	0.470336	0.472835	0.494529	0.475805	0.495049	0.475444	0.480931	0.486273	0.493734	0.470223	0.509435	0.472835
	Day 3	5.8102	4.11316	5.77693	3.92885	4.78399	4.92998	5.52861	4.74522	7.02803	6.3082			Day 3	0.524592	0.501953	0.522889	0.503584	0.48611	0.521906	0.463463	0.478493	0.481112	0.473902	0.502836	0.489483	0.492723	0.492247	0.513968	0.488678	0.527165	0.48905	0.505198	0.48417
	Day 4	5.34285	3.09059	5.80366	5.37272	5.2667	3.70553	5.72446	3.92701	4.89825	5.76692			Day 4	0.567352	0.506152	0.530019	0.512368	0.466069	0.507576	0.505282	0.501786	0.493282	0.47328	0.505597	0.518651	0.484572	0.559551	0.540253	0.498175	0.515713	0.484251	0.500895	0.508251
	Day 5	5.23165	3.99455	6.6675	6.92128	4.45773	6.23536	6.84497	5.31293	5.57459	6.62648			Day 5	0.552087	0.505085	0.533091	0.520479	0.469641	0.493805	0.51356	0.494274	0.474858	0.514432	0.500895	0.522571	0.485184	0.52778	0.562282	0.51852	0.533077	0.501909	0.516015	0.493624
	Day 6	5.93267	5.67997	4.5334	2.25658	3.52671	5.63968	4.8136	5.74765	7.79769	4.52556			Day 6	0.577708	0.54174	0.564851	0.550259	0.477	0.500832	0.5	0.516919	0.49023	0.525512	0.490401	0.540407	0.527147	0.618288	0.61511	0.544967	0.6011	0.481342	0.55124	0.528271
	Day 7	4.88406	5.74104	7.53094	2.99818	7.226	6.80691	5.64239	4.05004	6.69355	5.77825			Day 7	0.699845	0.564928	0.574795	0.521525	0.467126	0.477965	0.503311	0.522047	0.513842	0.540365	0.48909	0.557051	0.577518	0.593652	0.725101	0.622816	0.581111	0.521442	0.567195	0.51017
	Day 8	4.57542	5.96612	6.77876	6.00292	7.32841	4.34903	6.11882	2.42939	3.28041	4.8187			Day 8	0.739949	0.642742	0.638167	0.531355	0.476026	0.474463	0.567661	0.575348	0.580651	0.542907	0.512865	0.534886	0.574619	0.619462	0.750876	0.622457	0.664323	0.603455	0.628192	0.5137
	Day 9	3.32714	6.9701	7.0721	1.33493	3.8258	4.50337	3.13739	3.15975	1.9807	6.46305			Day 9	0.74032	0.612048	0.697338	0.608631	0.486531	0.555012	0.688131	0.632311	0.648567	0.667774	0.559126	0.569312	0.662662	0.675054	0.759403	0.661983	0.713796	0.637008	0.541525	0.492385
	Day 10	5.00629	1.98458	6.41411	1.94304	6.6095	4.81397	4.10864	2.02155	2.00749	5.83374			Day 10	0.756363	0.625008	0.687512	0.744949	0.544243	0.564865	0.747957	0.721103	0.719078	0.7143	0.633788	0.694732	0.58391	0.608992	0.801715	0.775458	0.774716	0.668424	0.607211	0.50937
	Day 11	3.46496	5.51656	6.08503	1.19563	6.64825	5.21548	2.29945	2.02021	4.21365	7.27766			Day 11	0.773284	0.735802	0.733574	0.762081	0.57712	0.626653	0.751683	0.698127	0.687616	0.677061	0.807967	0.754547	0.600007	0.628721	0.789582	0.793672	0.696108	0.741276	0.713073	0.561648
	Day 12	5.08483	5.44818	4.83825	1.63992	6.54441	1.72119	1.64876	1.12285	2.28952	6.83083			Day 12	0.829665	0.719547	0.712185	0.81655	0.603368	0.695095	0.743818	0.75599	0.67988	0.704042	0.849111	0.845671	0.733693	0.776878	0.82187	0.860129	0.822657	0.732655	0.737912	0.622002
	Day 13	5.66752	5.87241	4.11071	1.35415	6.14573	2.37658	2.93646	1.0704	1.81515	3.01372			Day 13	0.92153	0.775225	0.773417	0.831969	0.654833	0.683619	0.754608	0.784033	0.695235	0.734006	0.860951	0.835548	0.795628	0.8191	0.841425	0.864519	0.844244	0.749152	0.727137	0.653594
	Day 14	5.69306	5.94377	4.75959	1.13136	5.49206	1.76827	2.77556	1.06941	1.5764	2.46017			Day 14	0.890061	0.793749	0.818054	0.836115	0.691805	0.70821	0.764625	0.7844	0.736858	0.857166	0.886352	0.81581	0.702213	0.809938	0.855486	0.855695	0.8159	0.709912	0.782049	0.609679
	Day 15	5.71133	4.09243	5.13345	1.43575	6.58968	2.09545	1.82133	1.11443	2.54018	2.23757			Day 15	0.891368	0.777246	0.822681	0.759951	0.712885	0.70985	0.78327	0.7926	0.771399	0.819397	0.892232	0.827324	0.693099	0.848357	0.895201	0.889682	0.863661	0.749158	0.803743	0.666678
	Day 16	5.41956	3.22366	4.88295	1.23341	6.45218	3.86972	2.01566	1.12428	2.0364	6.65817			Day 16	0.88574	0.765798	0.831169	0.84961	0.747957	0.760673	0.80626	0.804734	0.750016	0.812828	0.913935	0.878314	0.799683	0.845023	0.895894	0.889695	0.900359	0.753395	0.80539	0.694314
	Day 17	2.54634	2.50777	4.56732	1.53759	5.99821	1.49169	1.69182	1.14152	1.91971	4.59248			Day 17	0.888173	0.813974	0.804618	0.764433	0.76608	0.757394	0.801659	0.833915	0.730278	0.850843	0.926015	0.895108	0.817442	0.797679	0.897547	0.90896	0.907158	0.731559	0.80404	0.697245
	Day 18	2.5259	3.34179	4.1206	1.13844	6.27953	2.30601	1.56376	1.17584	2.10558	3.79309			Day 18	0.915426	0.785854	0.802976	0.839956	0.721596	0.754951	0.784912	0.873569	0.738503	0.801333	0.932815	0.860679	0.814091	0.828305	0.920558	0.92122	0.895722	0.736243	0.838625	0.668942
	Day 19	3.86911	5.86424	3.25631	1.19109	6.30471	2.75946	2.45943	1.68942	1.94066	5.06044			Day 19	0.910952	0.816688	0.821039	0.837193	0.702316	0.703961	0.806577	0.858109	0.723699	0.850598	0.9197	0.8574	0.895201	0.867918	0.924245	0.940099	0.925525	0.78861	0.843257	0.638343
	Day 20	5.1295	5.50524	3.69355	1.1547	5.83252	3.0669	3.50899	1.25444	2.50178	2.61732			Day 20	0.912713	0.803382	0.832534	0.853642	0.752069	0.697381	0.791822	0.85077	0.735213	0.82239	0.922979	0.868877	0.898698	0.851194	0.930836	0.922443	0.907618	0.790717	0.855984	0.625216
	Curiosity + random features													Curiosity + random features
		Pair 1	Pair 2	Pair 3	Pair 4	Pair 5	Pair 6	Pair 7	Pair 8	Pair 9	Pair 10				Fish 1	Fish 2	Fish 3	Fish 4	Fish 5	Fish 6	Fish 7	Fish 8	Fish 9	Fish 10	Fish 11	Fish 12	Fish 13	Fish 14	Fish 15	Fish 16	Fish 17	Fish 18	Fish 19	Fish 20
	Day 1	9.02501	9.05747	10.0583	9.38164	7.88429	9.68593	9.61239	10.0048	7.84576	9.23494			Day 1	0.502427	0.4914	0.479998	0.477216	0.472681	0.486872	0.484161	0.473807	0.497607	0.482498	0.475334	0.479998	0.488062	0.489999	0.50365	0.516885	0.502404	0.478467	0.488062	0.496583
	Day 2	6.09501	7.78978	6.6195	5.18471	7.24707	7.4721	5.29755	5.80396	5.25796	6.75197			Day 2	0.504445	0.507432	0.519419	0.502674	0.5	0.486198	0.478078	0.483068	0.482831	0.476652	0.477972	0.509757	0.467703	0.532471	0.491686	0.507973	0.450935	0.472455	0.498747	0.518683
	Day 3	6.47384	5.91142	7.24528	7.6941	6.10903	5.63572	5.19769	6.77244	8.33602	6.96291			Day 3	0.514959	0.588981	0.527781	0.541288	0.51202	0.60849	0.558338	0.527319	0.535401	0.571079	0.580731	0.52895	0.470713	0.526318	0.497845	0.497368	0.551225	0.490195	0.513045	0.674381
	Day 4	6.10551	5.81663	6.21189	4.91792	6.28761	4.77714	5.88047	7.25991	6.84198	5.71054			Day 4	0.528711	0.623454	0.665725	0.661781	0.533884	0.653503	0.669013	0.556968	0.605941	0.702595	0.661175	0.586016	0.547732	0.566816	0.575628	0.631591	0.645106	0.502242	0.547302	0.703175
	Day 5	5.59107	7.03304	6.26065	6.91727	5.72638	5.59047	4.93679	6.44167	6.08495	7.30208			Day 5	0.593976	0.694049	0.770198	0.600011	0.585694	0.653701	0.683842	0.52672	0.635032	0.732354	0.677768	0.666684	0.564108	0.545458	0.631358	0.644851	0.680541	0.543107	0.578954	0.773301
	Day 6	5.95001	3.00974	6.86004	7.17253	5.17313	5.66469	4.80124	5.96881	6.98145	2.94338			Day 6	0.667601	0.73894	0.816359	0.597946	0.630751	0.627423	0.69809	0.560091	0.744207	0.740306	0.685731	0.634225	0.674794	0.587693	0.670955	0.665121	0.727102	0.62742	0.601142	0.771332
	Day 7	5.71456	5.55984	6.55457	1.85146	5.46514	5.08387	4.65276	3.04496	5.89805	7.62175			Day 7	0.706788	0.666025	0.740958	0.593228	0.575444	0.651084	0.818022	0.562505	0.717274	0.801661	0.683205	0.613007	0.717169	0.656139	0.762843	0.643218	0.737922	0.625729	0.657209	0.760267
	Day 8	5.24068	4.48198	6.07637	6.02367	5.65859	3.86952	5.02977	1.50433	5.3822	4.87266			Day 8	0.80356	0.610213	0.780191	0.615993	0.567949	0.674343	0.796282	0.597023	0.741093	0.811308	0.758496	0.655369	0.729931	0.731269	0.781557	0.635957	0.763735	0.722025	0.656262	0.726926
	Day 9	2.53312	5.77509	4.88373	3.0426	5.64991	4.17803	6.30556	4.83456	5.88584	5.12364			Day 9	0.876014	0.678365	0.810531	0.633869	0.586393	0.639263	0.783753	0.576351	0.697281	0.81375	0.755041	0.701173	0.800423	0.70555	0.758355	0.662885	0.783109	0.709881	0.690661	0.786161
	Day 10	2.99719	6.08363	4.49592	3.6122	6.29569	5.24283	2.63623	4.55972	4.31541	5.1021			Day 10	0.882272	0.645651	0.821983	0.643618	0.701989	0.737754	0.80268	0.552479	0.71858	0.809635	0.828486	0.730799	0.782265	0.753644	0.758305	0.661851	0.837319	0.608311	0.752649	0.835275
	Day 11	5.61773	5.33118	6.10768	5.11933	5.61824	3.13883	5.27962	2.79652	4.89009	4.74501			Day 11	0.864689	0.598611	0.755208	0.682201	0.742574	0.752786	0.80155	0.579356	0.730401	0.722038	0.839578	0.711206	0.739063	0.790381	0.743365	0.650888	0.791012	0.765287	0.709805	0.829527
	Day 12	3.85994	5.25379	2.51244	2.98852	3.5926	3.17053	4.27633	1.45026	5.76494	3.70172			Day 12	0.885961	0.602459	0.760438	0.664696	0.819952	0.794711	0.85195	0.522729	0.677499	0.78171	0.822487	0.755192	0.714853	0.79278	0.82044	0.590597	0.792878	0.818206	0.732313	0.833052
	Day 13	1.37203	6.19604	3.68065	1.81379	4.58767	1.18874	4.10186	1.49743	3.16718	5.15689			Day 13	0.921599	0.628929	0.686214	0.676043	0.785978	0.82058	0.793611	0.538026	0.664753	0.776615	0.820812	0.722054	0.773459	0.7981	0.816503	0.655597	0.893913	0.803692	0.755611	0.840893
	Day 14	1.36863	4.26675	3.239	1.24838	4.23682	1.18202	4.10076	1.43709	3.68597	1.34672			Day 14	0.908318	0.652788	0.734122	0.696541	0.798	0.833642	0.793857	0.587807	0.677729	0.806978	0.846318	0.747605	0.789589	0.869336	0.808928	0.64624	0.877189	0.86694	0.738693	0.842516
	Day 15	1.22791	2.4764	2.14663	2.36817	2.73223	4.51569	3.83915	1.55899	6.10416	1.84871			Day 15	0.872219	0.667826	0.740176	0.693445	0.820021	0.848821	0.803082	0.623056	0.673482	0.834506	0.778224	0.744061	0.772914	0.878875	0.809816	0.669153	0.833356	0.881959	0.763717	0.838557
	Day 16	1.2025	4.36671	1.86507	2.77214	4.00578	3.27887	1.97373	5.34238	3.33395	3.51527			Day 16	0.861799	0.68294	0.760988	0.7079	0.870025	0.859854	0.823888	0.623311	0.656838	0.844733	0.8022	0.762227	0.76396	0.849468	0.77946	0.676073	0.902806	0.864554	0.807517	0.839953
	Day 17	1.24154	3.72775	1.22378	2.66486	3.91226	3.26318	6.45485	4.25008	3.51226	3.09954			Day 17	0.875026	0.655183	0.759198	0.709235	0.861228	0.850364	0.82865	0.591005	0.638308	0.857167	0.812522	0.749373	0.797816	0.916852	0.822882	0.676007	0.896757	0.87657	0.811766	0.849935
	Day 18	1.3751	5.9249	1.33727	2.90784	3.05271	3.63303	1.4249	1.67759	6.02782	2.88502			Day 18	0.917977	0.664347	0.755529	0.732534	0.858121	0.808424	0.831094	0.716915	0.641353	0.855466	0.853898	0.762887	0.756632	0.895788	0.816627	0.69195	0.845385	0.878974	0.84644	0.871554
	Day 19	1.2857	3.32607	1.73307	1.41379	2.25203	3.29934	1.80208	2.05112	3.49843	2.82064			Day 19	0.896462	0.667256	0.792108	0.706308	0.864799	0.763351	0.876412	0.661031	0.635241	0.867597	0.851423	0.729579	0.754	0.829811	0.854194	0.669134	0.858386	0.882069	0.852373	0.879608
	Day 20	1.25781	2.94306	1.39936	1.76371	4.66585	3.40428	2.03527	1.47517	6.19846	3.477			Day 20	0.87116	0.697359	0.78798	0.723792	0.843257	0.732009	0.855124	0.694271	0.625009	0.858372	0.83626	0.751685	0.754531	0.820627	0.854744	0.683232	0.853516	0.850902	0.846434	0.833645
	Contrastive													Contrastive
		Pair 1	Pair 2	Pair 3	Pair 4	Pair 5	Pair 6	Pair 7	Pair 8	Pair 9	Pair 10				Fish 1	Fish 2	Fish 3	Fish 4	Fish 5	Fish 6	Fish 7	Fish 8	Fish 9	Fish 10	Fish 11	Fish 12	Fish 13	Fish 14	Fish 15	Fish 16	Fish 17	Fish 18	Fish 19	Fish 20
	Day 1	9.89543	9.95273	9.66799	9.74707	10.2941	9.54715	10.0582	8.94553	9.1837	9.42962			Day 1	0.474574	0.473566	0.46916	0.474943	0.47608	0.477972	0.475662	0.476402	0.479998	0.48565	0.473802	0.475748	0.46187	0.473797	0.476819	0.475553	0.48241	0.475111	0.471363	0.479301
	Day 2	8.82502	8.29417	8.59695	8.54044	9.22323	9.18152	10.4919	9.0808	7.15169	8.72764			Day 2	0.465206	0.47701	0.468377	0.49016	0.469633	0.465947	0.5	0.474185	0.468632	0.467888	0.478493	0.455249	0.45996	0.48148	0.484403	0.518125	0.453645	0.481059	0.494403	0.539429
	Day 3	4.52003	6.91594	8.94812	9.80176	7.34231	7.81462	6.9306	5.85733	7.85229	7.07296			Day 3	0.497382	0.545136	0.510753	0.555164	0.473777	0.519592	0.552402	0.512501	0.495543	0.522047	0.517423	0.528371	0.487632	0.547073	0.538599	0.53559	0.511345	0.624083	0.513747	0.567381
	Day 4	2.63063	2.92821	6.89706	3.08452	3.21106	6.18815	2.14388	7.5576	6.92962	5.94782			Day 4	0.519032	0.597962	0.576335	0.568909	0.5	0.559326	0.557122	0.536845	0.535393	0.552268	0.547785	0.552402	0.531954	0.528072	0.545299	0.53381	0.507746	0.635072	0.522338	0.639586
	Day 5	4.67527	2.47758	7.10303	3.99116	1.76901	7.645	2.67596	7.325	6.29911	6.34366			Day 5	0.514481	0.635121	0.556511	0.587225	0.505085	0.630406	0.612001	0.567479	0.563511	0.608628	0.562185	0.575977	0.520939	0.528718	0.613683	0.569953	0.508504	0.658462	0.514902	0.669014
	Day 6	3.87564	3.67728	6.69493	6.6416	2.07456	6.74946	5.13286	6.8455	6.4206	5.30572			Day 6	0.526958	0.690611	0.586331	0.602819	0.502547	0.644724	0.620395	0.633812	0.57421	0.574961	0.561974	0.58378	0.509244	0.510745	0.653002	0.603182	0.511706	0.75565	0.5208	0.66611
	Day 7	4.06819	6.98036	6.02571	6.25826	8.84457	6.73839	2.08377	7.76481	6.30241	4.49586			Day 7	0.542108	0.762817	0.576993	0.647898	0.503367	0.670701	0.596919	0.578953	0.608164	0.597568	0.576734	0.628079	0.594922	0.547111	0.679875	0.616205	0.517299	0.740435	0.519803	0.704096
	Day 8	3.62993	7.4719	5.58432	6.35884	1.54983	4.25926	2.19373	7.83103	6.68384	5.8508			Day 8	0.535408	0.764433	0.62391	0.672547	0.503345	0.653721	0.608473	0.69219	0.581566	0.602065	0.641296	0.653251	0.563672	0.512398	0.652184	0.644224	0.520594	0.741841	0.503301	0.715751
	Day 9	5.47005	6.83883	6.30262	6.25166	7.16179	6.6354	3.3974	1.54058	5.12302	4.06046			Day 9	0.555942	0.673246	0.57509	0.615128	0.506601	0.700549	0.595204	0.659102	0.628984	0.63374	0.657729	0.628731	0.550417	0.542152	0.672862	0.674837	0.551728	0.732881	0.514902	0.700181
	Day 10	5.34479	5.21245	6.20304	5.83925	4.34126	9.01762	4.11405	1.84305	4.00278	4.30635			Day 10	0.563763	0.678173	0.596971	0.58021	0.503301	0.688941	0.563578	0.648799	0.6213	0.678036	0.713358	0.638899	0.55408	0.612964	0.688565	0.671942	0.569791	0.739222	0.52389	0.668328
	Day 11	5.01218	6.40262	5.23821	4.19768	5.01636	5.80407	2.04786	1.90085	3.79302	2.87834			Day 11	0.577446	0.606564	0.620176	0.664951	0.485519	0.682156	0.525687	0.622816	0.616446	0.669503	0.743305	0.682304	0.571194	0.597021	0.710232	0.696505	0.597021	0.746131	0.508197	0.637426
	Day 12	4.7432	5.80134	6.19894	4.34168	4.39246	5.34676	5.26794	4.30322	1.7593	3.75887			Day 12	0.552242	0.632796	0.698667	0.598297	0.50678	0.688743	0.539766	0.681274	0.609004	0.657729	0.771023	0.67197	0.542907	0.638851	0.737912	0.716302	0.588729	0.720152	0.516395	0.646372
	Day 13	5.15382	6.67894	4.70385	1.58533	3.70412	6.35886	5.19367	6.99228	1.92913	4.39316			Day 13	0.53987	0.689668	0.749599	0.620935	0.535904	0.698993	0.553303	0.696777	0.642742	0.627915	0.807902	0.740435	0.615519	0.674548	0.719284	0.745218	0.595716	0.714056	0.521383	0.666119
	Day 14	5.00547	5.48115	4.15328	5.02362	6.69816	7.13307	7.92172	5.70546	1.80376	4.44506			Day 14	0.538846	0.651898	0.804368	0.60035	0.572669	0.608554	0.581917	0.694131	0.65399	0.649926	0.786554	0.756406	0.665563	0.736771	0.700682	0.753972	0.617853	0.691265	0.530581	0.695377
	Day 15	5.12826	7.35914	4.27968	3.69236	7.44328	5.71739	4.9427	4.44286	1.56298	3.92645			Day 15	0.548764	0.669419	0.803025	0.583483	0.572407	0.613836	0.660484	0.716432	0.653459	0.615392	0.796407	0.752125	0.684758	0.748361	0.682131	0.729037	0.614626	0.763907	0.545921	0.71737
	Day 16	4.23512	7.76054	1.94021	3.6609	7.26124	8.65557	7.5112	4.60741	1.48671	3.85944			Day 16	0.562918	0.665035	0.834185	0.615393	0.581945	0.618251	0.676332	0.753736	0.686453	0.619774	0.746727	0.726671	0.735802	0.726088	0.751252	0.736677	0.65001	0.745218	0.557827	0.709798
	Day 17	4.05006	6.89312	3.51308	6.29567	7.39169	3.57873	7.8174	5.44459	2.71241	4.47734			Day 17	0.580171	0.720868	0.865249	0.581245	0.609723	0.709198	0.666116	0.750436	0.674711	0.625641	0.793462	0.715981	0.608918	0.759093	0.70725	0.707918	0.62439	0.752649	0.54395	0.71712
	Day 18	5.34966	5.07292	5.23606	1.45337	5.24756	8.20179	7.92001	3.3419	2.2914	5.46131			Day 18	0.601997	0.690922	0.785854	0.620581	0.610656	0.697292	0.68431	0.71478	0.649073	0.629014	0.767231	0.76273	0.650348	0.762394	0.689157	0.754373	0.654046	0.781325	0.538464	0.741792
	Day 19	3.74346	6.17151	5.42818	2.97508	8.01832	4.31948	7.84948	4.04615	2.61957	6.84273			Day 19	0.629148	0.739949	0.769378	0.575913	0.63472	0.710452	0.617169	0.743693	0.680684	0.636219	0.777067	0.713348	0.676831	0.731682	0.709585	0.701403	0.691432	0.809546	0.523257	0.748372
	Day 20	5.55711	5.62585	7.0138	6.17377	5.50657	6.49905	5.79489	6.024	2.70119	6.78461			Day 20	0.61259	0.717406	0.778721	0.591439	0.635167	0.681679	0.592415	0.767303	0.664994	0.625008	0.763952	0.715489	0.720945	0.673888	0.680476	0.741336	0.663361	0.810366	0.551843	0.746309
	RND													RND
		Pair 1	Pair 2	Pair 3	Pair 4	Pair 5	Pair 6	Pair 7	Pair 8	Pair 9	Pair 10				Fish 1	Fish 2	Fish 3	Fish 4	Fish 5	Fish 6	Fish 7	Fish 8	Fish 9	Fish 10	Fish 11	Fish 12	Fish 13	Fish 14	Fish 15	Fish 16	Fish 17	Fish 18	Fish 19	Fish 20
	Day 1	9.70441	8.24616	9.26965	8.59957	10.3305	10.3711	8.96865	8.41297	7.78881	10.177			Day 1	0.489103	0.495192	0.475636	0.475057	0.491442	0.477498	0.464441	0.502538	0.479808	0.475553	0.48798	0.498759	0.477956	0.477433	0.4726	0.461535	0.464049	0.5025	0.47783	0.476819
	Day 2	4.24539	5.09958	5.03238	4.33515	4.32678	4.4134	4.87932	5.18056	4.28523	4.06629			Day 2	0.489278	0.530704	0.448797	0.460741	0.512659	0.474943	0.453625	0.511157	0.467739	0.467052	0.501048	0.478901	0.460382	0.473682	0.459398	0.470247	0.458915	0.517104	0.471542	0.503984
	Day 3	3.10015	4.17498	3.85621	3.77669	4.39083	3.55001	3.91308	3.8454	3.13638	3.77981			Day 3	0.50376	0.525775	0.463463	0.482823	0.508929	0.539539	0.469182	0.506239	0.492337	0.481834	0.549573	0.48664	0.495361	0.474436	0.47701	0.498168	0.5	0.498141	0.491712	0.533336
	Day 4	2.45669	4.34826	3.70307	7.07174	4.43522	3.04344	3.21759	2.99672	2.8664	3.1007			Day 4	0.54019	0.547949	0.442683	0.504571	0.569554	0.618845	0.519542	0.5	0.495413	0.523902	0.568554	0.498039	0.509158	0.5503	0.519058	0.496254	0.520722	0.517423	0.52098	0.572006
	Day 5	2.9466	5.50965	3.29975	4.38378	6.76396	3.63791	4.31808	3.75767	3.26069	2.91004			Day 5	0.59547	0.577525	0.494824	0.534674	0.617943	0.713322	0.661586	0.551541	0.493749	0.563415	0.64759	0.543654	0.531995	0.621578	0.525666	0.513515	0.522283	0.522283	0.551541	0.563711
	Day 6	3.57364	5.86543	4.48053	4.13621	6.60988	3.56136	6.71052	6.32153	2.87664	3.01837			Day 6	0.663997	0.620625	0.478353	0.532611	0.686863	0.683436	0.648992	0.598103	0.51583	0.662407	0.652088	0.573391	0.583003	0.661956	0.53935	0.536427	0.528371	0.581012	0.580768	0.593519
	Day 7	5.37827	6.96047	5.10067	4.26005	6.28722	3.86953	4.91939	5.29618	3.13809	4.13221			Day 7	0.686015	0.727295	0.49478	0.588242	0.693267	0.73018	0.724924	0.694403	0.518455	0.740842	0.634396	0.638087	0.634667	0.689316	0.603091	0.650977	0.547449	0.620503	0.604403	0.707386
	Day 8	3.79025	4.63306	5.8414	4.13501	6.39748	3.43394	4.67767	3.26418	4.03476	4.30805			Day 8	0.735196	0.775028	0.520621	0.577099	0.64398	0.768175	0.73065	0.761637	0.528271	0.684754	0.647901	0.628928	0.629547	0.672816	0.589501	0.733626	0.565868	0.653701	0.631786	0.737623
	Day 9	5.4688	4.25566	5.68581	4.5387	6.19402	3.75146	4.73896	2.24357	3.92399	4.16042			Day 9	0.707946	0.698531	0.556378	0.641162	0.631488	0.746535	0.743187	0.760021	0.548081	0.647422	0.630584	0.739245	0.583765	0.711711	0.600436	0.777131	0.614614	0.708349	0.60109	0.751561
	Day 10	6.25161	4.59031	4.65669	4.91423	5.2539	3.40729	5.00574	3.56616	3.35748	4.66608			Day 10	0.691443	0.742742	0.567448	0.588829	0.652507	0.711336	0.811344	0.719625	0.602748	0.670511	0.743971	0.716873	0.603335	0.665259	0.5507	0.731244	0.676782	0.62031	0.620899	0.763882
	Day 11	3.59395	3.81858	4.54351	2.49986	3.93125	3.79879	4.79864	2.01988	3.32087	4.17422			Day 11	0.698307	0.663523	0.57612	0.582684	0.612849	0.722669	0.85825	0.759316	0.62501	0.639387	0.740762	0.755911	0.603103	0.641201	0.545458	0.771951	0.699797	0.658814	0.628581	0.778491
	Day 12	2.85231	4.13272	4.30948	2.62895	3.89006	2.15431	4.0641	1.39391	2.53327	4.26923			Day 12	0.721487	0.651284	0.578954	0.569817	0.597709	0.760417	0.879434	0.742499	0.671039	0.61383	0.726926	0.713164	0.620609	0.629269	0.58168	0.785736	0.710278	0.670579	0.643001	0.798741
	Day 13	2.35218	3.80468	5.08438	1.77774	3.07383	2.96221	4.34405	1.2685	2.2105	4.35141			Day 13	0.696	0.625846	0.615993	0.556229	0.598878	0.753579	0.902203	0.757082	0.640985	0.614903	0.693892	0.765454	0.639736	0.660921	0.592822	0.720243	0.714021	0.689876	0.606878	0.754332
	Day 14	2.89899	4.4041	4.76619	1.72527	3.91029	2.058	4.82286	1.34835	3.06131	3.45207			Day 14	0.719553	0.670394	0.607627	0.577785	0.566181	0.680541	0.908455	0.795864	0.681202	0.61948	0.680311	0.790284	0.699377	0.64408	0.574718	0.779026	0.687638	0.720256	0.646046	0.783807
	Day 15	1.80461	4.12327	4.53976	2.48175	3.50633	3.058	3.16944	2.92515	1.52153	3.77424			Day 15	0.729267	0.701025	0.628952	0.567835	0.606068	0.688906	0.898143	0.761298	0.698919	0.610848	0.663036	0.745266	0.734087	0.626361	0.578275	0.759667	0.636722	0.742765	0.66668	0.753082
	Day 16	2.29482	4.02397	3.70835	4.89326	3.83565	1.83101	3.92687	1.58652	4.05596	1.96159			Day 16	0.752053	0.714306	0.6565	0.598463	0.616764	0.692842	0.905437	0.764834	0.717668	0.632224	0.707288	0.84633	0.74251	0.58608	0.589655	0.768161	0.675579	0.709812	0.671472	0.716998
	Day 17	1.56265	4.73383	4.10047	5.57906	4.09241	2.62385	4.2335	2.63184	4.48022	3.62168			Day 17	0.748004	0.760841	0.628856	0.570116	0.639503	0.721009	0.899645	0.757426	0.737004	0.596421	0.732127	0.847552	0.695113	0.622764	0.565145	0.772348	0.714921	0.703862	0.717318	0.717531
	Day 18	1.68015	4.87781	4.60325	3.36902	4.43626	2.52685	1.63222	1.85526	4.04923	3.54507			Day 18	0.778465	0.789364	0.641377	0.588353	0.644258	0.762782	0.928063	0.738674	0.725092	0.621371	0.776193	0.835445	0.733209	0.754476	0.589518	0.792408	0.701211	0.706131	0.765582	0.687396
	Day 19	3.70768	4.92493	4.42891	4.04561	4.60686	2.37801	1.5201	1.37521	3.21228	4.11645			Day 19	0.747535	0.799429	0.640636	0.592962	0.635426	0.740183	0.930179	0.755009	0.725617	0.635307	0.798944	0.859642	0.764114	0.719141	0.598221	0.823046	0.67762	0.704517	0.767843	0.718824
	Day 20	1.54241	4.45239	4.50374	1.28423	4.28755	2.05028	1.61273	1.34826	4.19438	3.39825			Day 20	0.796466	0.785052	0.668713	0.624757	0.618316	0.741359	0.897799	0.735419	0.741785	0.600009	0.768421	0.855041	0.760107	0.677372	0.571954	0.792537	0.654004	0.702986	0.787721	0.741654

## Sheet: Figure 3
Figure 3b	Probability of turning with 4 fish																						Figure 3d	Probability of turning with 7 fish
	Curiosity - P(1|1:2)																							Curiosity - P(3|3:3)
		Fish 1	Fish 2	Fish 3	Fish 4	Fish 5	Fish 6	Fish 7	Fish 8	Fish 9	Fish 10	Fish 11	Fish 12	Fish 13	Fish 14	Fish 15	Fish 16	Fish 17	Fish 18	Fish 19	Fish 20				Fish 1	Fish 2	Fish 3	Fish 4	Fish 5	Fish 6	Fish 7	Fish 8	Fish 9	Fish 10	Fish 11	Fish 12	Fish 13	Fish 14	Fish 15	Fish 16	Fish 17	Fish 18	Fish 19	Fish 20
	Day 1	0.533337	0.522784	0.512645	0.51095	0.526318	0.509853	0.524364	0.521255	0.502359	0.526702	0.49635	0.522784	0.524041	0.514424	0.5	0.505939	0.509217	0.523476	0.509525	0.520887			Day 1	0.466663	0.477216	0.487355	0.486617	0.478467	0.490147	0.475636	0.478745	0.497641	0.473298	0.50365	0.474818	0.478363	0.486746	0.5	0.48931	0.491916	0.475292	0.488094	0.479113
	Day 2	0.490697	0.505308	0.501901	0.528092	0.5	0.518048	0.531123	0.511629	0.529664	0.527165	0.505471	0.520163	0.504951	0.523387	0.519069	0.509805	0.505026	0.530867	0.502381	0.527165			Day 2	0.479165	0.496815	0.5	0.471908	0.5	0.477799	0.465694	0.497316	0.470336	0.472835	0.492341	0.479837	0.495049	0.474271	0.479914	0.487328	0.494974	0.463915	0.5	0.470823
	Day 3	0.488705	0.502971	0.487718	0.498208	0.51389	0.485767	0.530023	0.519644	0.517859	0.526098	0.497164	0.511584	0.508299	0.512574	0.485129	0.503732	0.48692	0.51095	0.492723	0.518589			Day 3	0.454729	0.49501	0.50087	0.501792	0.48611	0.487758	0.478259	0.482078	0.483033	0.473902	0.501887	0.494094	0.492753	0.466923	0.496323	0.499065	0.50501	0.48905	0.489539	0.475835
	Day 4	0.459456	0.492091	0.476189	0.482331	0.537503	0.512242	0.4922	0.507093	0.503861	0.528628	0.505618	0.488454	0.517243	0.469579	0.461258	0.517627	0.5	0.521741	0.502684	0.498344			Day 4	0.459398	0.510639	0.5	0.505227	0.462497	0.477442	0.488734	0.483985	0.47791	0.459767	0.491493	0.499099	0.487364	0.471622	0.490195	0.472117	0.480662	0.471285	0.480285	0.503334
	Day 5	0.459042	0.494898	0.485453	0.470988	0.532145	0.505301	0.485617	0.513309	0.518658	0.497462	0.498214	0.478484	0.506518	0.479521	0.475761	0.492982	0.495201	0.519085	0.471528	0.500901			Day 5	0.495755	0.49577	0.483927	0.494915	0.476784	0.494736	0.498305	0.429919	0.45856	0.5	0.493716	0.497364	0.492481	0.493955	0.491978	0.478484	0.459044	0.473583	0.463456	0.487499
	Day 6	0.431662	0.459826	0.451773	0.455158	0.523	0.496689	0.512522	0.477271	0.49468	0.494037	0.512196	0.463984	0.474425	0.428065	0.44981	0.473966	0.423071	0.526318	0.471629	0.488695			Day 6	0.490725	0.47959	0.460765	0.495784	0.474401	0.497529	0.474915	0.487712	0.497373	0.500855	0.48709	0.484033	0.493827	0.474604	0.461536	0.462895	0.465547	0.464607	0.484739	0.484588
	Day 7	0.352639	0.447632	0.456808	0.469998	0.533798	0.523413	0.502471	0.489399	0.481033	0.482701	0.507143	0.470098	0.425636	0.430228	0.368592	0.418558	0.439281	0.460478	0.468308	0.51248			Day 7	0.499165	0.492436	0.482643	0.490817	0.462606	0.480131	0.46962	0.472467	0.479451	0.495065	0.468046	0.504174	0.470688	0.486531	0.490725	0.451554	0.500904	0.470688	0.473308	0.508306
	Day 8	0.329459	0.403135	0.399008	0.476031	0.523974	0.523811	0.467103	0.443295	0.43537	0.480197	0.482992	0.465114	0.453605	0.403679	0.384475	0.424492	0.363139	0.391674	0.440762	0.519264			Day 8	0.498339	0.449569	0.481966	0.500835	0.453605	0.475408	0.495881	0.484535	0.464644	0.430688	0.499154	0.46766	0.458475	0.472971	0.487046	0.495	0.469201	0.469669	0.457958	0.498339
	Day 9	0.334981	0.402979	0.37582	0.428329	0.49747	0.478687	0.379926	0.402724	0.382542	0.405266	0.409693	0.458743	0.384741	0.387036	0.364717	0.378939	0.358918	0.395263	0.474425	0.529217			Day 9	0.490908	0.492561	0.481053	0.474122	0.458682	0.5	0.502471	0.486394	0.499168	0.474547	0.496633	0.478546	0.456594	0.477461	0.501736	0.493934	0.473308	0.499168	0.472323	0.502504
	Day 10	0.328848	0.384735	0.356898	0.370797	0.469113	0.463932	0.373347	0.349652	0.356898	0.363926	0.367101	0.392732	0.425381	0.414588	0.337257	0.318327	0.325247	0.377543	0.418722	0.512564			Day 10	0.497512	0.498344	0.491803	0.492487	0.469113	0.496721	0.489291	0.505923	0.504133	0.485245	0.498339	0.472725	0.484428	0.485903	0.488888	0.48322	0.481098	0.486486	0.479426	0.484139
	Day 11	0.333322	0.334981	0.36727	0.349328	0.440393	0.432782	0.383847	0.357742	0.353609	0.344252	0.273912	0.402634	0.428566	0.403299	0.326075	0.304182	0.342362	0.379419	0.395423	0.48148			Day 11	0.503322	0.477461	0.483332	0.47761	0.449416	0.486884	0.491721	0.477965	0.511552	0.493442	0.478617	0.495867	0.473872	0.492586	0.48644	0.470888	0.483924	0.483388	0.488371	0.494097
	Day 12	0.292216	0.338832	0.380945	0.319593	0.430504	0.359007	0.374376	0.359788	0.359134	0.342331	0.250395	0.30869	0.340938	0.331672	0.324403	0.304927	0.295785	0.365311	0.377096	0.471475			Day 12	0.505017	0.495033	0.478687	0.480131	0.463619	0.503279	0.495881	0.488215	0.514004	0.484229	0.499176	0.483552	0.480285	0.483605	0.48976	0.493333	0.512564	0.484244	0.47966	0.501684
	Day 13	0.274692	0.287115	0.344252	0.314037	0.380463	0.372123	0.360188	0.315777	0.349825	0.307048	0.25741	0.317422	0.30559	0.32012	0.328892	0.295594	0.271651	0.357495	0.399993	0.437182			Day 13	0.481542	0.468645	0.496721	0.486666	0.463741	0.496721	0.492561	0.491582	0.502471	0.481966	0.494252	0.484348	0.495667	0.496721	0.483924	0.491694	0.490033	0.5	0.494117	0.503367
	Day 14	0.292628	0.277946	0.342613	0.311869	0.370609	0.360647	0.356898	0.31817	0.335526	0.279132	0.255338	0.296039	0.319316	0.322302	0.323861	0.315505	0.271651	0.362867	0.355808	0.462835			Day 14	0.490787	0.467103	0.496721	0.479269	0.458821	0.5	0.495049	0.496655	0.504951	0.49261	0.511476	0.486042	0.491319	0.497537	0.483924	0.48376	0.494176	0.482528	0.491496	0.500849
	Day 15	0.281652	0.284525	0.35081	0.339956	0.345444	0.373762	0.348102	0.297148	0.310843	0.297195	0.266871	0.287815	0.354017	0.291377	0.313321	0.315959	0.273318	0.361477	0.33389	0.432933			Day 15	0.494983	0.472905	0.503279	0.476743	0.487561	0.483605	0.488524	0.502504	0.509032	0.483605	0.503279	0.495895	0.483704	0.508251	0.485713	0.491319	0.496689	0.495826	0.493934	0.486206
	Day 16	0.284039	0.276301	0.347531	0.297016	0.342658	0.35081	0.347531	0.308445	0.330038	0.290627	0.265223	0.279591	0.286426	0.314037	0.31228	0.290926	0.270166	0.364085	0.342408	0.423724			Day 16	0.497504	0.481053	0.493442	0.475952	0.489255	0.473769	0.490163	0.488371	0.501645	0.485245	0.506558	0.496689	0.490533	0.501645	0.483979	0.493079	0.495881	0.497496	0.486206	0.499148
	Day 17	0.283814	0.272712	0.352449	0.338298	0.329459	0.340973	0.359007	0.297507	0.328396	0.281953	0.251215	0.274656	0.29047	0.338298	0.307166	0.286452	0.265223	0.356541	0.330482	0.416661			Day 17	0.495867	0.487643	0.501639	0.490033	0.482586	0.493442	0.5	0.499173	0.498355	0.490163	0.500821	0.504105	0.490725	0.484348	0.496633	0.499118	0.494234	0.495	0.482698	0.493103
	Day 18	0.287361	0.279055	0.357368	0.301967	0.349825	0.337694	0.363926	0.291105	0.338805	0.297195	0.252857	0.28617	0.29047	0.32944	0.301653	0.265692	0.25741	0.350984	0.338915	0.405766			Day 18	0.495016	0.479999	0.5	0.476743	0.49584	0.498361	0.490163	0.486884	0.495065	0.486884	0.5	0.490968	0.484033	0.476896	0.497444	0.494163	0.495881	0.499171	0.48305	0.500849
	Day 19	0.28641	0.279324	0.355728	0.293232	0.356898	0.354089	0.359007	0.2857	0.330038	0.275847	0.246289	0.293429	0.264885	0.31342	0.295479	0.24611	0.2471	0.348827	0.342705	0.417632			Day 19	0.5	0.490098	0.5	0.490066	0.486798	0.473769	0.495082	0.504918	0.508197	0.493421	0.506579	0.495895	0.487478	0.4844	0.497444	0.492857	0.489326	0.501656	0.510852	0.485761
	Day 20	0.28946	0.292345	0.35081	0.29275	0.327291	0.365565	0.362286	0.292269	0.343175	0.287342	0.246289	0.281953	0.266541	0.327803	0.287131	0.246534	0.248339	0.343791	0.341615	0.417632			Day 20	0.490968	0.484999	0.495082	0.485903	0.491721	0.477048	0.490163	0.496721	0.500821	0.481115	0.508224	0.504105	0.486666	0.480327	0.492385	0.491949	0.490968	0.495881	0.508362	0.480736
	Curiosity - P(0|0:3)																							Curiosity - P(4|4:2)
		Fish 1	Fish 2	Fish 3	Fish 4	Fish 5	Fish 6	Fish 7	Fish 8	Fish 9	Fish 10	Fish 11	Fish 12	Fish 13	Fish 14	Fish 15	Fish 16	Fish 17	Fish 18	Fish 19	Fish 20				Fish 1	Fish 2	Fish 3	Fish 4	Fish 5	Fish 6	Fish 7	Fish 8	Fish 9	Fish 10	Fish 11	Fish 12	Fish 13	Fish 14	Fish 15	Fish 16	Fish 17	Fish 18	Fish 19	Fish 20
	Day 1	0.533337	0.522784	0.511469	0.513383	0.526318	0.509853	0.524364	0.521255	0.502359	0.526702	0.49635	0.522784	0.524041	0.513254	0.5	0.505939	0.509217	0.523476	0.509525	0.520887			Day 1	0.466663	0.477216	0.488531	0.48905	0.476074	0.490147	0.475636	0.480983	0.497641	0.473298	0.50365	0.477216	0.475959	0.486746	0.5	0.494061	0.490783	0.475292	0.490475	0.479113
	Day 2	0.432864	0.507432	0.500949	0.528092	0.5	0.520086	0.536386	0.523216	0.529664	0.527165	0.505471	0.522179	0.504951	0.511112	0.520086	0.510764	0.506266	0.532925	0.485848	0.527165			Day 2	0.521942	0.494692	0.497143	0.471908	0.5	0.480931	0.460578	0.48663	0.470336	0.472835	0.492341	0.481853	0.49261	0.475444	0.478812	0.48638	0.494974	0.462807	0.496385	0.46881
	Day 3	0.412001	0.494047	0.452794	0.496416	0.51389	0.470586	0.518752	0.525002	0.51389	0.526098	0.495292	0.480619	0.505176	0.455965	0.474263	0.510359	0.453625	0.51095	0.434233	0.515771			Day 3	0.512398	0.501006	0.52348	0.503584	0.48611	0.514982	0.477457	0.489247	0.478086	0.473902	0.50376	0.497076	0.491701	0.502902	0.512636	0.497196	0.519116	0.48905	0.516808	0.482373
	Day 4	0.295033	0.471829	0.436639	0.466547	0.535717	0.470808	0.478107	0.488454	0.463794	0.524811	0.491557	0.470375	0.507247	0.290368	0.374536	0.491681	0.440143	0.517859	0.431895	0.482643			Day 4	0.58072	0.518585	0.528621	0.52265	0.464283	0.485875	0.509633	0.507143	0.512771	0.466408	0.499062	0.520873	0.490089	0.601555	0.561283	0.499076	0.516545	0.486055	0.500898	0.514191
	Day 5	0.32473	0.471184	0.390503	0.441976	0.523216	0.484098	0.467794	0.445061	0.502783	0.451445	0.48387	0.421787	0.490706	0.439575	0.361997	0.446768	0.362418	0.492395	0.399638	0.489247			Day 5	0.55537	0.517768	0.53381	0.529917	0.479426	0.499121	0.505085	0.51796	0.485239	0.529112	0.512501	0.517607	0.5	0.527877	0.554371	0.51291	0.512429	0.491525	0.514236	0.512456
	Day 6	0.248294	0.367964	0.282557	0.378186	0.523892	0.490878	0.449997	0.369193	0.471629	0.446334	0.493079	0.368058	0.414029	0.222595	0.251781	0.361151	0.252709	0.488029	0.379424	0.461002			Day 6	0.590531	0.568032	0.571671	0.560072	0.478631	0.50165	0.484139	0.564012	0.516523	0.507667	0.515518	0.542376	0.543213	0.626325	0.596661	0.555756	0.617109	0.494485	0.540543	0.522338
	Day 7	0.0647551	0.340593	0.296469	0.40202	0.554597	0.506667	0.39538	0.408766	0.395502	0.39144	0.417984	0.331647	0.269933	0.325412	0.0956104	0.241301	0.301061	0.410339	0.304564	0.489898			Day 7	0.68961	0.583199	0.570962	0.552767	0.456594	0.482586	0.523028	0.555954	0.554611	0.53048	0.554798	0.55593	0.630146	0.598312	0.690489	0.623925	0.566792	0.549742	0.553385	0.512439
	Day 8	0.046251	0.189399	0.177319	0.399993	0.516296	0.504105	0.25906	0.282036	0.24405	0.362574	0.426845	0.332768	0.285455	0.22032	0.101496	0.247042	0.12671	0.207463	0.247387	0.477965			Day 8	0.710497	0.640555	0.640993	0.54395	0.471696	0.490163	0.575663	0.617102	0.633175	0.532234	0.557074	0.567169	0.589661	0.640555	0.67597	0.600007	0.684035	0.625438	0.592064	0.517414
	Day 9	0.0546063	0.182098	0.111827	0.214028	0.460368	0.430209	0.149402	0.192222	0.154081	0.179255	0.290254	0.331672	0.167499	0.151391	0.108082	0.161155	0.0814268	0.189576	0.377416	0.529513			Day 9	0.697185	0.627492	0.671064	0.608631	0.498316	0.532789	0.651898	0.669503	0.686156	0.641924	0.620347	0.580863	0.65572	0.674469	0.672516	0.638088	0.705688	0.637739	0.542754	0.506645
	Day 10	0.0395736	0.142597	0.119647	0.0978174	0.336096	0.349744	0.119647	0.106997	0.110535	0.136265	0.171645	0.194699	0.245716	0.249147	0.084289	0.0553393	0.0645962	0.176548	0.209199	0.436328			Day 10	0.717406	0.629577	0.665585	0.67058	0.572626	0.573775	0.658467	0.716709	0.699683	0.655748	0.711681	0.638623	0.588856	0.619374	0.709859	0.715257	0.739369	0.637446	0.57322	0.534226
	Day 11	0.0445244	0.0777866	0.068763	0.0591815	0.307934	0.256142	0.124566	0.0977806	0.118202	0.093416	0.0410208	0.181198	0.229292	0.167197	0.0665269	0.0369437	0.0876619	0.124975	0.111084	0.319716			Day 11	0.703531	0.721491	0.693856	0.70084	0.588729	0.618041	0.638483	0.703717	0.702984	0.681979	0.760673	0.62047	0.602525	0.632459	0.720354	0.734813	0.688976	0.659479	0.63965	0.560939
	Day 12	0.0247211	0.0724595	0.0868582	0.0460228	0.250403	0.14096	0.126205	0.0763719	0.119844	0.0659205	0.0196729	0.0737425	0.0899552	0.0477461	0.0646477	0.0249683	0.0430161	0.132866	0.0908815	0.247441			Day 12	0.746235	0.699847	0.677061	0.723982	0.622268	0.690176	0.658467	0.696472	0.70725	0.701143	0.796072	0.725795	0.687739	0.752492	0.733349	0.752938	0.761286	0.65501	0.643962	0.607031
	Day 13	0.0180307	0.0492315	0.0589875	0.0362133	0.178015	0.158994	0.122926	0.047187	0.105064	0.0459472	0.0180307	0.0935694	0.0564489	0.0377985	0.056169	0.0198686	0.0313222	0.135654	0.103307	0.160722			Day 13	0.76746	0.746309	0.714768	0.723809	0.675642	0.665585	0.650175	0.742441	0.71712	0.722965	0.800679	0.699026	0.727131	0.764433	0.711879	0.731803	0.781113	0.645495	0.628149	0.635303
	Day 14	0.0197052	0.0393141	0.0491508	0.0393141	0.15114	0.134402	0.121287	0.0503054	0.0950554	0.0229195	0.0130828	0.0655453	0.0636224	0.0363931	0.0416361	0.0197703	0.028068	0.138079	0.0735501	0.229965			Day 14	0.756278	0.764433	0.721326	0.719486	0.683429	0.677061	0.644161	0.735016	0.719949	0.758638	0.812828	0.73729	0.712084	0.771919	0.732219	0.708768	0.774266	0.644528	0.655242	0.616957
	Day 15	0.0196729	0.0393141	0.042593	0.0460228	0.0940326	0.136042	0.113089	0.0385596	0.0786609	0.0278379	0.0130828	0.0640108	0.0855427	0.0347374	0.0443779	0.0149179	0.024762	0.139472	0.0574997	0.202705			Day 15	0.739651	0.76153	0.703292	0.702984	0.714774	0.683619	0.634435	0.74131	0.733568	0.762312	0.814775	0.735213	0.66725	0.776508	0.732789	0.722332	0.793353	0.640009	0.674795	0.59798
	Day 16	0.0196729	0.042593	0.042593	0.0278379	0.0789197	0.0950554	0.10981	0.040103	0.0819398	0.0294773	0.0130828	0.0739851	0.0399028	0.031374	0.03281	0.0149179	0.0147223	0.136871	0.0579903	0.210773			Day 16	0.74094	0.762785	0.696734	0.724437	0.733459	0.701653	0.640993	0.752083	0.742216	0.762312	0.814775	0.734339	0.731385	0.773572	0.744084	0.726828	0.796377	0.643343	0.686321	0.58292
	Day 17	0.0196729	0.0295743	0.0557086	0.0410208	0.0623686	0.0983343	0.113089	0.0348528	0.0966949	0.0229195	0.0114434	0.0771479	0.0281144	0.0479833	0.0344522	0.0148932	0.0147223	0.124975	0.052512	0.194236			Day 17	0.735989	0.765694	0.698374	0.696883	0.736334	0.696734	0.618041	0.760743	0.736858	0.767231	0.814471	0.741792	0.739441	0.751672	0.739881	0.749158	0.808285	0.649512	0.671887	0.590142
	Day 18	0.0212801	0.037986	0.0540691	0.024559	0.0724595	0.0868582	0.114729	0.0345657	0.0868582	0.0327562	0.0114434	0.075382	0.0296719	0.0364535	0.03281	0.00995075	0.0163617	0.113119	0.0418454	0.211129			Day 18	0.738859	0.758295	0.706571	0.724437	0.730912	0.693455	0.61968	0.748785	0.725795	0.749197	0.814471	0.732363	0.739146	0.746285	0.739812	0.762094	0.808601	0.65341	0.678645	0.580814
	Day 19	0.0212801	0.0280217	0.0524297	0.0229195	0.0786609	0.116368	0.104892	0.0295743	0.0966949	0.021315	0.0114434	0.0589875	0.0180307	0.0314259	0.03281	0.011481	0.0130828	0.095841	0.0380489	0.25869			Day 19	0.735553	0.776508	0.703292	0.736424	0.709373	0.662306	0.639353	0.758638	0.732802	0.771399	0.807902	0.736081	0.774105	0.755792	0.728685	0.783757	0.810252	0.661702	0.680079	0.595006
	Day 20	0.0180012	0.031374	0.0589875	0.024559	0.0491508	0.126205	0.11145	0.0295743	0.0966949	0.0229572	0.0114434	0.0409535	0.0180307	0.031374	0.0295257	0.00986864	0.0114434	0.0806972	0.029623	0.267426			Day 20	0.728186	0.776508	0.695095	0.734442	0.740147	0.662306	0.613122	0.768491	0.718047	0.763175	0.8191	0.744278	0.776138	0.749191	0.761923	0.78413	0.812521	0.661702	0.674548	0.590688
	Curiosity + random features - P(1|1:2)																							Curiosity - P(5|5:1)
		Fish 1	Fish 2	Fish 3	Fish 4	Fish 5	Fish 6	Fish 7	Fish 8	Fish 9	Fish 10	Fish 11	Fish 12	Fish 13	Fish 14	Fish 15	Fish 16	Fish 17	Fish 18	Fish 19	Fish 20				Fish 1	Fish 2	Fish 3	Fish 4	Fish 5	Fish 6	Fish 7	Fish 8	Fish 9	Fish 10	Fish 11	Fish 12	Fish 13	Fish 14	Fish 15	Fish 16	Fish 17	Fish 18	Fish 19	Fish 20
	Day 1	0.497573	0.5086	0.517502	0.522784	0.524943	0.513128	0.516932	0.526193	0.502393	0.517502	0.524666	0.520002	0.513159	0.510001	0.49635	0.483115	0.5	0.521533	0.511938	0.503417			Day 1	0.469045	0.477216	0.488531	0.48905	0.473682	0.490147	0.475636	0.478745	0.497641	0.473298	0.50365	0.477216	0.478363	0.486746	0.5	0.491686	0.490783	0.475292	0.490475	0.479113
	Day 2	0.495555	0.493644	0.484106	0.495978	0.5	0.508548	0.538305	0.518183	0.515023	0.535925	0.521932	0.498777	0.532297	0.468909	0.50358	0.498845	0.549065	0.527545	0.501253	0.480261			Day 2	0.563811	0.495762	0.498099	0.471908	0.5	0.476791	0.462807	0.479426	0.470336	0.472835	0.494529	0.480884	0.495049	0.478745	0.477799	0.491261	0.493734	0.463915	0.498801	0.46881
	Day 3	0.483659	0.450877	0.478258	0.483252	0.501205	0.448713	0.46137	0.488151	0.476819	0.461149	0.436445	0.498652	0.529287	0.477755	0.503297	0.516218	0.483949	0.509805	0.483869	0.397769			Day 3	0.56083	0.503006	0.558265	0.503584	0.48611	0.536865	0.478526	0.485662	0.481112	0.473902	0.505661	0.506797	0.490644	0.527239	0.537756	0.5	0.550611	0.48905	0.556021	0.482308
	Day 4	0.488151	0.424616	0.382339	0.418658	0.476986	0.405084	0.441032	0.472219	0.452427	0.393275	0.38996	0.439387	0.464365	0.43815	0.455603	0.433174	0.40824	0.497758	0.454334	0.389928			Day 4	0.693432	0.535214	0.567296	0.534034	0.464283	0.519776	0.516523	0.506217	0.553154	0.477097	0.517892	0.539023	0.5	0.731678	0.632256	0.492537	0.552106	0.48611	0.554566	0.508334
	Day 5	0.433643	0.39453	0.336771	0.475193	0.437132	0.389682	0.415451	0.498681	0.411757	0.363429	0.386757	0.423172	0.448797	0.479999	0.419062	0.438281	0.381146	0.490065	0.437877	0.38888			Day 5	0.634197	0.534132	0.603611	0.561438	0.476784	0.502636	0.531411	0.550947	0.502763	0.549057	0.534053	0.571683	0.514926	0.556144	0.620329	0.548113	0.591689	0.512242	0.597525	0.500895
	Day 6	0.363079	0.365419	0.289449	0.449996	0.418599	0.403839	0.395002	0.477986	0.352071	0.359015	0.372374	0.430844	0.404537	0.450906	0.397399	0.446707	0.351452	0.417197	0.437843	0.352215			Day 6	0.711163	0.630961	0.705896	0.651371	0.476026	0.508251	0.550922	0.616114	0.541815	0.551963	0.531954	0.614609	0.61688	0.750017	0.735797	0.644653	0.728457	0.528547	0.617603	0.537674
	Day 7	0.368838	0.37036	0.325628	0.437362	0.460315	0.381595	0.365295	0.470336	0.379867	0.326558	0.372131	0.471468	0.369358	0.391381	0.336873	0.424012	0.357989	0.408723	0.385625	0.379165			Day 7	0.883359	0.660515	0.679946	0.631942	0.439996	0.485949	0.60856	0.619973	0.604777	0.588822	0.641519	0.644417	0.745316	0.677377	0.834202	0.756914	0.689544	0.614195	0.646653	0.504174
	Day 8	0.279731	0.414866	0.329493	0.425526	0.442677	0.370432	0.383148	0.46421	0.354826	0.332048	0.356546	0.441089	0.357955	0.336086	0.340076	0.447959	0.326908	0.368826	0.380488	0.389305			Day 8	0.918497	0.785492	0.818054	0.634237	0.484535	0.495895	0.699683	0.72433	0.761362	0.595048	0.609805	0.645705	0.683317	0.758165	0.813493	0.728801	0.844157	0.769378	0.700549	0.515861
	Day 9	0.28296	0.378689	0.313414	0.41439	0.435536	0.387088	0.380072	0.484661	0.373096	0.31637	0.345838	0.434516	0.308148	0.35811	0.341602	0.423497	0.324163	0.341834	0.368318	0.371419			Day 9	0.893714	0.827836	0.847957	0.752938	0.553876	0.56066	0.804618	0.812837	0.816688	0.777246	0.730201	0.652399	0.80824	0.832798	0.808311	0.804775	0.870715	0.790369	0.594803	0.481604
	Day 10	0.280224	0.403339	0.318162	0.408797	0.365887	0.333953	0.363626	0.503803	0.367129	0.326808	0.320524	0.418594	0.295387	0.31146	0.337905	0.410951	0.267144	0.393187	0.346679	0.357923			Day 10	0.915169	0.840819	0.842645	0.843356	0.680544	0.626238	0.821039	0.854782	0.846558	0.837727	0.869013	0.743014	0.724628	0.741252	0.844998	0.915028	0.880093	0.78022	0.700375	0.536137
	Day 11	0.272709	0.449997	0.324308	0.393992	0.378884	0.334533	0.358405	0.504571	0.349101	0.374556	0.314698	0.428562	0.344609	0.307361	0.332698	0.438223	0.317505	0.337825	0.371963	0.359915			Day 11	0.903681	0.918361	0.876486	0.874405	0.708623	0.720868	0.802651	0.854295	0.833904	0.883632	0.911502	0.701825	0.750018	0.811591	0.855729	0.909726	0.838356	0.797698	0.793125	0.642988
	Day 12	0.261458	0.438894	0.320497	0.398813	0.355162	0.324078	0.332018	0.497227	0.398813	0.343685	0.350615	0.376491	0.360454	0.292666	0.312146	0.480261	0.313392	0.328231	0.350927	0.351775			Day 12	0.931809	0.900853	0.862319	0.897377	0.758811	0.82789	0.810876	0.847739	0.842128	0.884313	0.931176	0.847564	0.842038	0.891473	0.863431	0.912133	0.907312	0.784072	0.804109	0.683514
	Day 13	0.251847	0.423464	0.38076	0.403731	0.383438	0.298291	0.378872	0.498155	0.394729	0.374341	0.362029	0.408908	0.305035	0.293988	0.305695	0.449995	0.271231	0.306555	0.334448	0.342141			Day 13	0.928836	0.925893	0.898387	0.900359	0.823355	0.808217	0.814165	0.887986	0.853882	0.903146	0.929536	0.789493	0.907122	0.902987	0.86959	0.918902	0.925648	0.783352	0.778361	0.772362
	Day 14	0.249059	0.405815	0.353988	0.396732	0.373948	0.291018	0.391854	0.485815	0.418889	0.340705	0.337533	0.361824	0.296831	0.26152	0.299255	0.457513	0.265044	0.298878	0.351526	0.357641			Day 14	0.925401	0.92766	0.901666	0.894066	0.843877	0.845924	0.801333	0.895026	0.853882	0.926015	0.936094	0.858808	0.893428	0.906122	0.88761	0.891693	0.936801	0.783352	0.858386	0.745751
	Day 15	0.249982	0.399311	0.336966	0.392849	0.361377	0.284497	0.365739	0.458888	0.412402	0.327107	0.36589	0.38969	0.314698	0.254734	0.292895	0.420447	0.279499	0.310579	0.342943	0.350523			Day 15	0.927301	0.927897	0.895108	0.879164	0.86614	0.826251	0.794765	0.896693	0.868661	0.927779	0.936094	0.850352	0.855956	0.916008	0.889473	0.899356	0.946874	0.765904	0.862634	0.714545
	Day 16	0.256123	0.387535	0.353905	0.375878	0.334981	0.271028	0.375247	0.459044	0.412081	0.312592	0.349254	0.387082	0.325266	0.263433	0.306528	0.434233	0.247831	0.293366	0.318246	0.348421			Day 16	0.925771	0.926136	0.891829	0.894066	0.881409	0.85904	0.799691	0.905656	0.867019	0.922852	0.931176	0.829209	0.901555	0.922598	0.899524	0.922847	0.947049	0.775563	0.857168	0.677978
	Day 17	0.257532	0.408298	0.362732	0.373464	0.356541	0.273934	0.348594	0.47961	0.450084	0.317714	0.35739	0.397249	0.311307	0.245853	0.294761	0.428565	0.252098	0.301404	0.299132	0.353755			Day 17	0.929071	0.929305	0.89019	0.873988	0.897716	0.847564	0.785265	0.912424	0.860451	0.922979	0.936094	0.837193	0.912925	0.909118	0.897678	0.925955	0.945484	0.80002	0.876333	0.696259
	Day 18	0.25799	0.420133	0.346422	0.357133	0.333322	0.279519	0.332635	0.425156	0.435083	0.323322	0.336868	0.378179	0.35096	0.253102	0.300937	0.427921	0.26529	0.308759	0.28113	0.335594			Day 18	0.917383	0.935778	0.893468	0.889282	0.884323	0.847564	0.786904	0.916284	0.867019	0.911502	0.937734	0.842387	0.90336	0.91573	0.899692	0.941511	0.945574	0.808991	0.865442	0.676283
	Day 19	0.256573	0.433215	0.345092	0.385534	0.351964	0.298	0.343796	0.448848	0.436615	0.318321	0.324595	0.375526	0.353561	0.288718	0.275719	0.433702	0.267211	0.297709	0.29186	0.342455			Day 19	0.917519	0.932594	0.88855	0.892588	0.876466	0.821333	0.785265	0.916284	0.865377	0.929421	0.932705	0.870516	0.923869	0.92247	0.894675	0.939321	0.950525	0.810337	0.858357	0.637133
	Day 20	0.246385	0.402073	0.335983	0.365508	0.34045	0.299987	0.318251	0.445647	0.437712	0.326655	0.318878	0.39179	0.352179	0.308759	0.268501	0.427009	0.258807	0.306607	0.303117	0.336181			Day 20	0.906277	0.93226	0.872156	0.894415	0.893118	0.821333	0.773417	0.919568	0.855524	0.929421	0.939274	0.877074	0.925525	0.919303	0.904868	0.936056	0.952332	0.814897	0.866245	0.647167
	Curiosity + random features - P(0|0:3)																							Curiosity - P(6|6:0)
		Fish 1	Fish 2	Fish 3	Fish 4	Fish 5	Fish 6	Fish 7	Fish 8	Fish 9	Fish 10	Fish 11	Fish 12	Fish 13	Fish 14	Fish 15	Fish 16	Fish 17	Fish 18	Fish 19	Fish 20				Fish 1	Fish 2	Fish 3	Fish 4	Fish 5	Fish 6	Fish 7	Fish 8	Fish 9	Fish 10	Fish 11	Fish 12	Fish 13	Fish 14	Fish 15	Fish 16	Fish 17	Fish 18	Fish 19	Fish 20
	Day 1	0.497573	0.509805	0.517502	0.522784	0.527319	0.513128	0.519189	0.526193	0.502393	0.517502	0.524666	0.520002	0.511875	0.510001	0.49635	0.483115	0.497596	0.523926	0.511938	0.503417			Day 1	0.466663	0.477216	0.488531	0.486617	0.478467	0.490147	0.475636	0.480983	0.497641	0.473298	0.50365	0.477216	0.475959	0.486746	0.5	0.494061	0.490783	0.475292	0.490475	0.479113
	Day 2	0.495555	0.460885	0.454983	0.494652	0.497758	0.493589	0.496894	0.528219	0.518281	0.526216	0.504386	0.459654	0.532297	0.475322	0.509525	0.479165	0.538625	0.527545	0.498747	0.411757			Day 2	0.607069	0.493644	0.496212	0.471908	0.5	0.478812	0.460741	0.473116	0.468218	0.472835	0.492341	0.485886	0.495049	0.485522	0.480931	0.487328	0.494974	0.46296	0.498795	0.46881
	Day 3	0.436554	0.323439	0.384388	0.403791	0.469877	0.288441	0.299146	0.423522	0.378608	0.354509	0.292142	0.386655	0.524948	0.430825	0.484715	0.476837	0.378885	0.509805	0.465112	0.174342			Day 3	0.643311	0.506	0.57518	0.501792	0.48611	0.537316	0.492813	0.488413	0.481112	0.473902	0.504708	0.53101	0.492753	0.578746	0.543799	0.505597	0.548784	0.48905	0.609968	0.486187
	Day 4	0.350227	0.292546	0.19069	0.203532	0.394563	0.215705	0.224694	0.339984	0.275555	0.153478	0.200975	0.334291	0.365676	0.351165	0.345524	0.232792	0.204385	0.497758	0.336269	0.119971			Day 4	0.796898	0.551849	0.595204	0.555948	0.467855	0.531838	0.536716	0.522283	0.592527	0.495183	0.521659	0.542042	0.5	0.822761	0.695114	0.507327	0.587483	0.490981	0.619398	0.520068
	Day 5	0.269385	0.184903	0.0795072	0.281631	0.250462	0.180136	0.197751	0.421586	0.206161	0.105644	0.14249	0.223971	0.304963	0.411871	0.219803	0.237851	0.16664	0.412273	0.269289	0.112934			Day 5	0.744442	0.54975	0.67807	0.601716	0.479426	0.510564	0.560276	0.604787	0.535058	0.568462	0.546598	0.605317	0.536588	0.587308	0.706321	0.572419	0.667306	0.518658	0.661958	0.543675
	Day 6	0.164555	0.11301	0.0594562	0.305483	0.189785	0.228775	0.131344	0.346064	0.122986	0.0997815	0.114657	0.252662	0.174511	0.274775	0.168697	0.20082	0.102827	0.23171	0.239833	0.0843966			Day 6	0.875656	0.698667	0.802365	0.730719	0.479521	0.516557	0.608992	0.683164	0.55124	0.57021	0.561438	0.663862	0.663728	0.832776	0.816094	0.718994	0.843377	0.554749	0.666679	0.580316
	Day 7	0.135223	0.114474	0.101377	0.2979	0.283463	0.187098	0.0744562	0.365069	0.155313	0.0746502	0.134239	0.300915	0.157867	0.150185	0.0852392	0.235541	0.0780093	0.192583	0.17277	0.0908781			Day 7	0.963846	0.741627	0.770018	0.73471	0.437496	0.5	0.735213	0.692996	0.666107	0.634276	0.69848	0.720554	0.842128	0.709912	0.921433	0.855197	0.821966	0.67527	0.7553	0.564064
	Day 8	0.041709	0.176928	0.0832948	0.228607	0.27873	0.137757	0.105432	0.323516	0.11108	0.0721713	0.0777668	0.216186	0.131816	0.0620755	0.0624658	0.269545	0.0609657	0.0761767	0.13752	0.109841			Day 8	0.972116	0.879624	0.922852	0.704521	0.501718	0.508224	0.871524	0.832226	0.855729	0.703164	0.642988	0.724267	0.790836	0.837352	0.912486	0.831969	0.945793	0.879624	0.820445	0.567617
	Day 9	0.0278903	0.117141	0.0685712	0.180173	0.241361	0.188285	0.0988507	0.357842	0.143356	0.0665156	0.0615624	0.188331	0.0567441	0.0793317	0.0733632	0.20867	0.0323913	0.0863666	0.127596	0.0863666			Day 9	0.96719	0.932372	0.953749	0.863358	0.586852	0.591809	0.914641	0.895375	0.893537	0.869661	0.796659	0.733129	0.902054	0.916694	0.899017	0.93584	0.956038	0.897885	0.702181	0.522539
	Day 10	0.0171489	0.120272	0.0601772	0.181602	0.0999724	0.0950174	0.0851545	0.396254	0.130654	0.0884664	0.035491	0.15166	0.0801206	0.0440516	0.0586875	0.177499	0.0203755	0.162337	0.0890129	0.082113			Day 10	0.978615	0.953901	0.950849	0.918902	0.76746	0.685258	0.926136	0.933694	0.91436	0.929536	0.934022	0.799031	0.866234	0.848763	0.907745	0.973541	0.951373	0.8992	0.866452	0.614102
	Day 11	0.0187705	0.244991	0.0851157	0.142829	0.070441	0.0895763	0.088205	0.389792	0.116423	0.158339	0.0311633	0.184336	0.111693	0.0367146	0.0647681	0.204678	0.0356221	0.054933	0.102014	0.0791064			Day 11	0.973672	0.971978	0.970081	0.962201	0.799689	0.773788	0.914501	0.946429	0.899697	0.963965	0.962325	0.76153	0.838565	0.913792	0.926695	0.980065	0.950196	0.919435	0.929507	0.756363
	Day 12	0.0135955	0.192424	0.0961228	0.172389	0.0600708	0.0772905	0.0574188	0.393765	0.203367	0.104139	0.0479142	0.11807	0.107885	0.0396627	0.0256964	0.303223	0.0304251	0.0368743	0.101496	0.0650387			Day 12	0.980262	0.98023	0.957407	0.968781	0.851937	0.908223	0.914641	0.966133	0.908073	0.969915	0.970523	0.904945	0.952813	0.965548	0.932035	0.98182	0.975279	0.912424	0.922717	0.825232
	Day 13	0.0200013	0.14208	0.150532	0.196308	0.0696232	0.063516	0.0908781	0.393435	0.208388	0.134355	0.0428503	0.146132	0.0516614	0.0339559	0.0341562	0.243032	0.0149179	0.0310557	0.0853994	0.0787383			Day 13	0.983557	0.977005	0.975441	0.972071	0.899366	0.895108	0.912856	0.964737	0.916284	0.980359	0.970523	0.837193	0.973585	0.972116	0.942178	0.983557	0.983557	0.902345	0.921433	0.871905
	Day 14	0.0165792	0.124754	0.109611	0.166348	0.0708119	0.0598709	0.102827	0.343405	0.189602	0.115292	0.0290773	0.117772	0.0291272	0.0140503	0.0358045	0.257314	0.0131475	0.02394	0.0979458	0.0780957			Day 14	0.981999	0.980327	0.968883	0.973759	0.92095	0.924494	0.912856	0.960097	0.916284	0.983611	0.973802	0.901504	0.975156	0.970426	0.961951	0.9885	0.985229	0.904317	0.951291	0.82187
	Day 15	0.0166068	0.107799	0.072801	0.161097	0.0541579	0.0395736	0.0917297	0.281176	0.171247	0.105415	0.0468987	0.127679	0.0518721	0.013952	0.0294301	0.223477	0.0231856	0.0254347	0.079972	0.0712745			Day 15	0.980327	0.986896	0.965604	0.972116	0.955549	0.906431	0.916421	0.95983	0.929421	0.983638	0.97708	0.888183	0.961697	0.97532	0.958571	0.9885	0.986874	0.887443	0.962553	0.804734
	Day 16	0.0165243	0.0987371	0.116295	0.119351	0.0590843	0.0395736	0.0811499	0.298296	0.20756	0.0971254	0.0455023	0.1203	0.058793	0.019097	0.0418528	0.182185	0.00986864	0.0168308	0.052863	0.0834469			Day 16	0.980327	0.985254	0.960686	0.973759	0.968781	0.924618	0.916421	0.968522	0.932594	0.981999	0.97708	0.852916	0.978509	0.977005	0.962014	0.9885	0.985229	0.884131	0.965609	0.770152
	Day 17	0.016497	0.153019	0.123142	0.132505	0.0691644	0.0411559	0.077447	0.356593	0.226857	0.103479	0.0414908	0.116077	0.0359271	0.0152731	0.0309488	0.190238	0.011481	0.02501	0.0465588	0.0766321			Day 17	0.980327	0.986896	0.962325	0.97536	0.977005	0.926257	0.88855	0.97023	0.92121	0.980359	0.975441	0.859528	0.978615	0.970377	0.965205	0.986853	0.988519	0.904	0.964196	0.796974
	Day 18	0.011481	0.144876	0.0908753	0.0884074	0.0708119	0.0525158	0.0781511	0.208223	0.21577	0.110158	0.0390843	0.11479	0.0707974	0.0117516	0.0346298	0.157012	0.0180307	0.0200013	0.0346227	0.0855427			Day 18	0.980359	0.983557	0.965604	0.973759	0.980262	0.934239	0.886911	0.968781	0.926257	0.985278	0.97708	0.891473	0.97536	0.976929	0.960361	0.988462	0.986896	0.915869	0.966642	0.769766
	Day 19	0.011481	0.154231	0.0914677	0.131374	0.0806972	0.0623686	0.0688171	0.258874	0.245971	0.0984707	0.0319013	0.116058	0.0682299	0.0270407	0.0187385	0.192192	0.00983617	0.0215629	0.0262415	0.0835842			Day 19	0.980295	0.986896	0.950849	0.973802	0.978685	0.942369	0.906584	0.970474	0.922979	0.986917	0.97872	0.931176	0.977043	0.977005	0.955402	0.988519	0.988538	0.917519	0.972071	0.723348
	Day 20	0.0115571	0.106924	0.0935824	0.0948878	0.074107	0.0827538	0.0762425	0.23503	0.285699	0.119975	0.0269495	0.127357	0.0760952	0.0306847	0.0170029	0.172838	0.011481	0.0214915	0.0262415	0.0902736			Day 20	0.980327	0.986896	0.937734	0.972162	0.986917	0.940818	0.900026	0.972116	0.924618	0.983638	0.980359	0.937734	0.977043	0.977005	0.958708	0.988481	0.988557	0.919435	0.970426	0.729112
	Contrastive - P(1|1:2)																							Curiosity + random features - P(3|3:3)
		Fish 1	Fish 2	Fish 3	Fish 4	Fish 5	Fish 6	Fish 7	Fish 8	Fish 9	Fish 10	Fish 11	Fish 12	Fish 13	Fish 14	Fish 15	Fish 16	Fish 17	Fish 18	Fish 19	Fish 20				Fish 1	Fish 2	Fish 3	Fish 4	Fish 5	Fish 6	Fish 7	Fish 8	Fish 9	Fish 10	Fish 11	Fish 12	Fish 13	Fish 14	Fish 15	Fish 16	Fish 17	Fish 18	Fish 19	Fish 20
	Day 1	0.527848	0.526434	0.53084	0.525057	0.526198	0.522028	0.522224	0.523598	0.520002	0.51435	0.526198	0.524252	0.53813	0.526203	0.525389	0.524447	0.51759	0.524889	0.532012	0.520699			Day 1	0.5	0.492646	0.479998	0.477216	0.472681	0.488037	0.480811	0.473807	0.497607	0.482498	0.475334	0.481067	0.490813	0.489999	0.50365	0.516885	0.502404	0.478467	0.486771	0.496583
	Day 2	0.535859	0.523902	0.533599	0.515207	0.527275	0.53226	0.490945	0.530537	0.534198	0.533947	0.53226	0.546696	0.54004	0.525142	0.533091	0.487178	0.547435	0.513259	0.508412	0.483812			Day 2	0.503326	0.485596	0.48798	0.502688	0.501119	0.461699	0.466802	0.471524	0.48387	0.455595	0.465931	0.498777	0.467703	0.529566	0.497619	0.49647	0.455111	0.472455	0.501253	0.449884
	Day 3	0.511384	0.446014	0.506262	0.470586	0.522606	0.482111	0.474243	0.493716	0.516935	0.493827	0.510454	0.487588	0.510601	0.477717	0.488535	0.478646	0.500879	0.429624	0.5	0.454704			Day 3	0.493534	0.511112	0.471973	0.501241	0.491565	0.482938	0.467439	0.486996	0.472848	0.506298	0.452149	0.504133	0.466375	0.493506	0.495614	0.47297	0.513582	0.493463	0.52493	0.48747
	Day 4	0.49654	0.420334	0.455169	0.469963	0.500867	0.450417	0.46737	0.461536	0.5	0.473042	0.497436	0.456325	0.493955	0.508866	0.483361	0.492907	0.501724	0.445041	0.484482	0.424506			Day 4	0.48241	0.509391	0.492957	0.511496	0.477799	0.480674	0.471201	0.496259	0.476494	0.501199	0.485953	0.503031	0.515224	0.511584	0.496503	0.474884	0.496093	0.502242	0.483643	0.46526
	Day 5	0.492333	0.409942	0.478704	0.457388	0.505102	0.405122	0.432333	0.44367	0.475848	0.438683	0.467114	0.450527	0.486576	0.5	0.437603	0.456894	0.49577	0.438376	0.489999	0.411552			Day 5	0.462496	0.517086	0.512888	0.471201	0.466533	0.479742	0.495391	0.480718	0.490682	0.469825	0.515386	0.521508	0.47685	0.508835	0.471236	0.473427	0.517384	0.501134	0.474643	0.476986
	Day 6	0.494809	0.369039	0.445575	0.43257	0.502564	0.411658	0.436073	0.415784	0.461265	0.469242	0.496644	0.418722	0.484847	0.506712	0.430288	0.430818	0.502504	0.381684	0.484745	0.404393			Day 6	0.530307	0.494199	0.49575	0.497076	0.477557	0.519687	0.50415	0.477081	0.471191	0.463175	0.485999	0.482848	0.510589	0.50512	0.512767	0.467102	0.500982	0.460212	0.473196	0.478872
	Day 7	0.456443	0.335605	0.458959	0.424023	0.504259	0.399993	0.451887	0.427114	0.452293	0.446768	0.461791	0.392287	0.447632	0.467444	0.404507	0.443078	0.496689	0.37628	0.48841	0.383577			Day 7	0.498575	0.489483	0.493368	0.503132	0.48506	0.536349	0.486055	0.458595	0.48692	0.496063	0.487853	0.531077	0.506551	0.51103	0.470965	0.483068	0.489483	0.474306	0.476013	0.474607
	Day 8	0.461271	0.344306	0.445592	0.377416	0.5	0.375209	0.45406	0.364856	0.461265	0.438894	0.429514	0.394408	0.466099	0.494157	0.412063	0.430764	0.485148	0.362685	0.48841	0.363778			Day 8	0.516433	0.498077	0.512677	0.493069	0.485865	0.522684	0.466807	0.487394	0.486541	0.474478	0.489236	0.513786	0.51158	0.497098	0.466664	0.491489	0.485231	0.477731	0.485928	0.483394
	Day 9	0.42294	0.385238	0.440874	0.42214	0.491694	0.373231	0.441577	0.420864	0.443078	0.396952	0.447016	0.416807	0.474378	0.472267	0.403648	0.417236	0.44975	0.366015	0.490756	0.38118			Day 9	0.497596	0.491557	0.494949	0.485771	0.490467	0.503006	0.467906	0.502101	0.482373	0.476189	0.500938	0.510364	0.494969	0.494525	0.47233	0.495901	0.482695	0.47937	0.485165	0.492592
	Day 10	0.447983	0.359007	0.432383	0.453922	0.49584	0.386474	0.463412	0.390698	0.45833	0.397624	0.413217	0.418679	0.471759	0.429775	0.410293	0.429804	0.441318	0.366773	0.485148	0.411178			Day 10	0.47732	0.489247	0.480335	0.497863	0.465154	0.510374	0.47732	0.482141	0.480236	0.495652	0.474858	0.514708	0.50972	0.485713	0.473075	0.47899	0.514871	0.479998	0.483704	0.486338
	Day 11	0.422814	0.396715	0.408632	0.390403	0.488013	0.384063	0.475693	0.415646	0.439442	0.411068	0.400656	0.396251	0.454846	0.423981	0.393028	0.42214	0.422624	0.356512	0.493421	0.427627			Day 11	0.477799	0.50423	0.493887	0.495833	0.470888	0.500935	0.484209	0.498047	0.485659	0.495667	0.475228	0.506025	0.501923	0.485713	0.479999	0.488272	0.496377	0.468449	0.484796	0.478898
	Day 12	0.446663	0.377041	0.375618	0.433443	0.462582	0.366657	0.467464	0.383412	0.445013	0.404284	0.386131	0.40282	0.466885	0.40721	0.401646	0.388308	0.44833	0.344699	0.495895	0.424035			Day 12	0.480491	0.496598	0.489034	0.496815	0.4863	0.502609	0.494736	0.488326	0.491193	0.498288	0.493761	0.518843	0.498091	0.488326	0.488245	0.494845	0.487272	0.480157	0.500838	0.478416
	Day 13	0.460765	0.354089	0.350984	0.41467	0.461803	0.386927	0.469176	0.375412	0.435982	0.396375	0.353609	0.373464	0.41487	0.376902	0.406605	0.371125	0.449416	0.360059	0.495895	0.407954			Day 13	0.500949	0.5	0.482421	0.504971	0.478848	0.475629	0.504652	0.501969	0.502773	0.497436	0.479352	0.494545	0.493801	0.497196	0.486387	0.501031	0.512016	0.494186	0.490848	0.487499
	Day 14	0.475872	0.362286	0.350984	0.429055	0.470185	0.42617	0.455476	0.36544	0.424393	0.397683	0.380945	0.346998	0.381418	0.340485	0.402979	0.391674	0.421399	0.349471	0.462684	0.39802			Day 14	0.495344	0.489075	0.473358	0.503718	0.478113	0.480736	0.514355	0.487272	0.493693	0.494097	0.49436	0.496598	0.500924	0.490565	0.476784	0.496	0.4905	0.48932	0.489148	0.494662
	Day 15	0.469998	0.352449	0.336082	0.436737	0.472174	0.421661	0.41496	0.363027	0.41609	0.395034	0.359134	0.348399	0.374574	0.344932	0.412246	0.411354	0.425952	0.340858	0.455005	0.366768			Day 15	0.497258	0.484139	0.493975	0.501805	0.486666	0.484139	0.50685	0.503006	0.488929	0.49161	0.497121	0.488969	0.504571	0.485074	0.488116	0.488705	0.509599	0.487984	0.488333	0.489323
	Day 16	0.461791	0.357955	0.322357	0.411257	0.445361	0.414018	0.399311	0.344874	0.390932	0.399	0.401646	0.360125	0.373126	0.366768	0.387781	0.398653	0.402331	0.344937	0.463119	0.372314			Day 16	0.489473	0.494932	0.5	0.498162	0.490817	0.487478	0.48931	0.487077	0.516668	0.494195	0.494274	0.505051	0.48909	0.482013	0.48987	0.514912	0.497418	0.487895	0.48922	0.501742
	Day 17	0.452733	0.340973	0.319067	0.439061	0.408632	0.391953	0.392183	0.348249	0.411461	0.393028	0.378905	0.36727	0.431173	0.333871	0.412535	0.394908	0.419995	0.343794	0.470783	0.366768			Day 17	0.503559	0.489898	0.503958	0.49367	0.489075	0.490848	0.496659	0.489361	0.486062	0.490908	0.490908	0.516131	0.501894	0.485662	0.483455	0.512347	0.500838	0.487131	0.479797	0.493934
	Day 18	0.42928	0.360782	0.353324	0.406034	0.438534	0.400328	0.378325	0.3544	0.418482	0.388697	0.39144	0.358324	0.405036	0.330005	0.405266	0.386433	0.389066	0.329169	0.473771	0.374376			Day 18	0.505245	0.488054	0.506427	0.484847	0.494157	0.503311	0.507796	0.516885	0.489546	0.494234	0.484516	0.498861	0.494699	0.494809	0.48327	0.510871	0.491496	0.493601	0.47913	0.500855
	Day 19	0.42096	0.332768	0.355583	0.443159	0.426441	0.389993	0.42218	0.353224	0.424539	0.384735	0.382831	0.34659	0.390195	0.335571	0.38879	0.404034	0.337179	0.330936	0.47571	0.36945			Day 19	0.504363	0.486531	0.498567	0.502655	0.49584	0.503311	0.493827	0.510051	0.507068	0.504119	0.479165	0.496717	0.494642	0.482817	0.490842	0.503212	0.500843	0.492647	0.487561	0.505102
	Day 20	0.419563	0.331655	0.356426	0.415836	0.429514	0.392019	0.429979	0.34999	0.424539	0.388052	0.393733	0.339424	0.371467	0.362554	0.414186	0.393932	0.379131	0.32285	0.460099	0.36945			Day 20	0.502742	0.495741	0.495821	0.499118	0.50165	0.498339	0.488933	0.502591	0.520763	0.509062	0.482698	0.497758	0.498155	0.5	0.488888	0.512553	0.503356	0.488073	0.495033	0.497444
	Contrastive - P(0|0:3)																							Curiosity + random features - P(4|4:2)
		Fish 1	Fish 2	Fish 3	Fish 4	Fish 5	Fish 6	Fish 7	Fish 8	Fish 9	Fish 10	Fish 11	Fish 12	Fish 13	Fish 14	Fish 15	Fish 16	Fish 17	Fish 18	Fish 19	Fish 20				Fish 1	Fish 2	Fish 3	Fish 4	Fish 5	Fish 6	Fish 7	Fish 8	Fish 9	Fish 10	Fish 11	Fish 12	Fish 13	Fish 14	Fish 15	Fish 16	Fish 17	Fish 18	Fish 19	Fish 20
	Day 1	0.525426	0.528637	0.53084	0.525057	0.52392	0.522028	0.523284	0.523598	0.520002	0.512142	0.526198	0.524252	0.53813	0.526203	0.525389	0.522224	0.520103	0.524889	0.529804	0.520699			Day 1	0.5	0.487744	0.479998	0.477216	0.472681	0.488037	0.481899	0.476188	0.497607	0.482498	0.475334	0.477776	0.488125	0.489999	0.506083	0.516885	0.501199	0.476074	0.488062	0.496583
	Day 2	0.516967	0.500956	0.531623	0.467389	0.517104	0.530468	0.421151	0.498091	0.511071	0.533947	0.497307	0.544751	0.538178	0.475835	0.48897	0.43283	0.536349	0.475377	0.468043	0.385988			Day 2	0.504445	0.506199	0.508517	0.512066	0.502242	0.481797	0.478526	0.481817	0.481719	0.467179	0.482455	0.514707	0.467703	0.532303	0.492856	0.509391	0.455111	0.470336	0.501253	0.512142
	Day 3	0.472948	0.331558	0.443645	0.346964	0.515484	0.381593	0.386918	0.382134	0.444836	0.405257	0.409401	0.337444	0.471729	0.337466	0.349112	0.402845	0.473682	0.236678	0.4431	0.312708			Day 3	0.53057	0.581691	0.549424	0.551384	0.510844	0.584192	0.58223	0.522355	0.523598	0.56141	0.592335	0.548482	0.472883	0.519555	0.510918	0.509805	0.560202	0.493463	0.521997	0.673261
	Day 4	0.446177	0.269476	0.291082	0.316889	0.4974	0.273475	0.353755	0.322229	0.376355	0.331011	0.361765	0.336906	0.399305	0.424506	0.365844	0.390756	0.476601	0.223002	0.432521	0.215392			Day 4	0.547268	0.58496	0.666685	0.623609	0.552747	0.631714	0.604949	0.557795	0.569921	0.657847	0.631594	0.58458	0.555561	0.562629	0.58509	0.608706	0.615088	0.502242	0.566826	0.658599
	Day 5	0.445965	0.183512	0.324173	0.314322	0.476108	0.189634	0.24431	0.264232	0.316624	0.249556	0.303892	0.252187	0.401674	0.405445	0.213291	0.291365	0.453922	0.17942	0.454542	0.129732			Day 5	0.609347	0.646525	0.724588	0.578414	0.603183	0.640669	0.599541	0.550808	0.631481	0.679767	0.676038	0.597837	0.582199	0.521054	0.621156	0.630666	0.638787	0.557783	0.588007	0.695406
	Day 6	0.402091	0.134204	0.253816	0.228204	0.494017	0.175537	0.241778	0.147802	0.291725	0.303122	0.34957	0.233315	0.445005	0.432156	0.163521	0.206273	0.476587	0.0888608	0.426391	0.145001			Day 6	0.663736	0.696777	0.748037	0.567835	0.614012	0.644671	0.643596	0.584874	0.691072	0.685054	0.626541	0.641111	0.674123	0.550446	0.649364	0.605272	0.683809	0.623942	0.58411	0.695922
	Day 7	0.338613	0.0717577	0.298818	0.152225	0.483815	0.160113	0.283262	0.252954	0.240264	0.26287	0.286885	0.175325	0.262966	0.30099	0.152113	0.219111	0.426197	0.11562	0.419995	0.119102			Day 7	0.675768	0.693931	0.723885	0.568794	0.572443	0.662068	0.694133	0.567907	0.682843	0.714861	0.632334	0.579114	0.682729	0.638846	0.716469	0.609205	0.699249	0.674014	0.634696	0.678241
	Day 8	0.34661	0.0708119	0.240946	0.110128	0.471985	0.153822	0.229946	0.0945672	0.282937	0.238483	0.19401	0.164361	0.294402	0.389909	0.181175	0.188754	0.399664	0.103538	0.47088	0.112744			Day 8	0.791137	0.675742	0.705744	0.595292	0.563284	0.685274	0.677033	0.603743	0.694231	0.683126	0.669336	0.623355	0.673881	0.70387	0.734087	0.595297	0.734459	0.721911	0.656728	0.625935
	Day 9	0.267466	0.101613	0.340091	0.17665	0.50248	0.10992	0.253816	0.172391	0.220467	0.171985	0.19635	0.18227	0.301967	0.304189	0.189663	0.146984	0.294879	0.0851885	0.41778	0.114024			Day 9	0.797034	0.683315	0.725664	0.644853	0.58248	0.659151	0.672079	0.595396	0.678452	0.711167	0.672329	0.625014	0.730711	0.662251	0.704242	0.620263	0.737985	0.743757	0.684132	0.66235
	Day 10	0.279918	0.0722215	0.25968	0.268565	0.497504	0.139591	0.34535	0.154738	0.223349	0.122664	0.0986578	0.162046	0.31569	0.176746	0.183925	0.158951	0.235956	0.0911886	0.397003	0.139779			Day 10	0.783323	0.682984	0.754038	0.648949	0.68676	0.714601	0.66461	0.57415	0.696016	0.694751	0.724601	0.632468	0.737415	0.70256	0.694406	0.637906	0.782629	0.688693	0.695219	0.666679
	Day 11	0.252098	0.14776	0.183925	0.111827	0.435893	0.119481	0.40721	0.177258	0.204062	0.147875	0.112001	0.110143	0.261215	0.19461	0.157262	0.133081	0.189348	0.0919654	0.463052	0.194059			Day 11	0.784454	0.607581	0.70894	0.66332	0.67178	0.719347	0.691852	0.570348	0.714845	0.63764	0.730717	0.586104	0.691875	0.693813	0.689922	0.624744	0.732637	0.746287	0.689317	0.677135
	Day 12	0.296469	0.104892	0.124767	0.190215	0.359445	0.12867	0.360535	0.110895	0.24355	0.161694	0.0917765	0.135627	0.315602	0.19176	0.136489	0.133873	0.213911	0.0827421	0.417072	0.204639			Day 12	0.766229	0.623296	0.695669	0.668038	0.67062	0.722238	0.678951	0.564156	0.662954	0.680354	0.683111	0.656071	0.69203	0.713456	0.726142	0.558391	0.749574	0.745266	0.695155	0.673771
	Day 13	0.319921	0.0540691	0.0775299	0.177044	0.360674	0.114839	0.318093	0.134751	0.174635	0.16637	0.057348	0.0967468	0.169665	0.12287	0.141424	0.112028	0.229734	0.0979458	0.414468	0.148983			Day 13	0.819054	0.633907	0.653478	0.660281	0.661085	0.725439	0.674024	0.564156	0.657669	0.670115	0.703252	0.65023	0.736239	0.753695	0.736003	0.600427	0.77502	0.752786	0.703531	0.680153
	Day 14	0.34499	0.0737425	0.052863	0.203026	0.387089	0.193141	0.26529	0.120836	0.183965	0.173246	0.0868582	0.0763838	0.133639	0.080964	0.152295	0.102889	0.182253	0.1147	0.366328	0.121686			Day 14	0.811957	0.649756	0.668081	0.659825	0.658951	0.740385	0.656832	0.586028	0.677771	0.700521	0.691757	0.672752	0.752279	0.786906	0.719592	0.60328	0.781806	0.763521	0.69348	0.665498
	Day 15	0.329989	0.0723403	0.044598	0.220871	0.375412	0.177643	0.168612	0.0973332	0.176849	0.186756	0.0688242	0.0731829	0.116061	0.0795741	0.163344	0.131288	0.174108	0.0684636	0.321416	0.0938777			Day 15	0.808871	0.676283	0.720575	0.671493	0.657295	0.754577	0.663712	0.634296	0.663697	0.704215	0.644371	0.622902	0.733945	0.78883	0.723149	0.607976	0.791116	0.757594	0.714539	0.666093
	Day 16	0.289768	0.0937233	0.0278836	0.164943	0.352833	0.159299	0.160179	0.0610271	0.118308	0.180442	0.0983343	0.0867838	0.110535	0.107768	0.120239	0.103307	0.115746	0.0722597	0.32026	0.111817			Day 16	0.795159	0.685921	0.709698	0.670922	0.671653	0.75043	0.677146	0.610594	0.639795	0.687826	0.653345	0.645305	0.712781	0.789401	0.720904	0.630229	0.789403	0.754531	0.743777	0.66379
	Day 17	0.265427	0.0492315	0.0295257	0.212355	0.273318	0.089048	0.15796	0.062781	0.132748	0.150227	0.0852187	0.096479	0.2013	0.0758796	0.146358	0.114452	0.13928	0.0794183	0.325452	0.0886429			Day 17	0.793307	0.64468	0.710616	0.66431	0.650592	0.743394	0.663081	0.587778	0.639185	0.688864	0.648463	0.643292	0.752786	0.792274	0.73618	0.622728	0.785492	0.754499	0.752958	0.664942
	Day 18	0.193313	0.0642217	0.0709288	0.162456	0.328322	0.0974519	0.148737	0.089525	0.174768	0.14831	0.0966949	0.079972	0.152295	0.057822	0.163075	0.0991327	0.100303	0.0694145	0.359445	0.104892			Day 18	0.792342	0.652408	0.736459	0.683942	0.66224	0.739719	0.665958	0.670604	0.646352	0.67056	0.669671	0.668285	0.703273	0.777416	0.742983	0.626845	0.775563	0.756246	0.749599	0.666116
	Day 19	0.142833	0.0460986	0.064434	0.233813	0.268641	0.0849723	0.194655	0.0744751	0.163885	0.14331	0.0950554	0.0911835	0.129115	0.0686478	0.151542	0.117819	0.0739851	0.0654873	0.374153	0.10981			Day 19	0.799329	0.661056	0.727299	0.666678	0.659479	0.736424	0.699613	0.654476	0.608092	0.684398	0.652334	0.665924	0.680641	0.737665	0.759582	0.624227	0.775938	0.76829	0.766574	0.681907
	Day 20	0.145913	0.0543364	0.0525158	0.190377	0.259551	0.0929962	0.228081	0.0745986	0.178197	0.156123	0.0966949	0.0728194	0.0956829	0.0872206	0.177903	0.104	0.0887887	0.0610907	0.308985	0.109991			Day 20	0.806072	0.672338	0.739639	0.696127	0.668885	0.733793	0.684433	0.665887	0.612744	0.669433	0.647369	0.653316	0.670853	0.731308	0.759278	0.625516	0.777611	0.771039	0.765694	0.684758
	RND - P(1|1:2)																							Curiosity + random features - P(5|5:1)
		Fish 1	Fish 2	Fish 3	Fish 4	Fish 5	Fish 6	Fish 7	Fish 8	Fish 9	Fish 10	Fish 11	Fish 12	Fish 13	Fish 14	Fish 15	Fish 16	Fish 17	Fish 18	Fish 19	Fish 20				Fish 1	Fish 2	Fish 3	Fish 4	Fish 5	Fish 6	Fish 7	Fish 8	Fish 9	Fish 10	Fish 11	Fish 12	Fish 13	Fish 14	Fish 15	Fish 16	Fish 17	Fish 18	Fish 19	Fish 20
	Day 1	0.510897	0.504808	0.524364	0.524943	0.508558	0.522502	0.537781	0.497462	0.517816	0.524447	0.51202	0.501241	0.522044	0.522567	0.529819	0.538465	0.533772	0.4975	0.52217	0.523181			Day 1	0.5	0.490195	0.479998	0.477216	0.471426	0.486872	0.481899	0.473807	0.497607	0.484998	0.475334	0.479998	0.488125	0.489999	0.506083	0.518137	0.502404	0.476074	0.488062	0.496583
	Day 2	0.517443	0.468544	0.54783	0.539259	0.489451	0.531593	0.545643	0.489837	0.534003	0.533721	0.507338	0.520086	0.540602	0.510639	0.540602	0.531672	0.536782	0.481926	0.524492	0.492063			Day 2	0.50889	0.548121	0.54745	0.509384	0.502242	0.504274	0.513403	0.470317	0.477417	0.475726	0.496732	0.515972	0.467703	0.538864	0.49526	0.52103	0.461375	0.473458	0.501253	0.621692
	Day 3	0.503774	0.473358	0.547921	0.511408	0.47857	0.494199	0.521914	0.503559	0.515327	0.504762	0.49244	0.502847	0.495361	0.502024	0.524811	0.503663	0.498168	0.503704	0.5	0.474943			Day 3	0.568633	0.671514	0.635343	0.604949	0.520583	0.692137	0.692657	0.558968	0.579072	0.647657	0.692142	0.623282	0.477221	0.549812	0.521066	0.537194	0.622608	0.490195	0.528027	0.783182
	Day 4	0.476807	0.459563	0.543693	0.486338	0.453528	0.413085	0.453511	0.496699	0.516606	0.480915	0.462623	0.512771	0.481011	0.467708	0.475848	0.504656	0.483985	0.488734	0.480205	0.451803			Day 4	0.637051	0.68097	0.777516	0.722536	0.619968	0.770479	0.738846	0.593444	0.658398	0.786724	0.786488	0.649869	0.623865	0.636003	0.65341	0.713978	0.768338	0.504485	0.636999	0.79539
	Day 5	0.459354	0.438873	0.517035	0.464735	0.429682	0.377077	0.388511	0.442557	0.502033	0.455692	0.421971	0.493975	0.476189	0.403501	0.481801	0.504673	0.485713	0.483125	0.458404	0.459767			Day 5	0.739359	0.75291	0.867018	0.657009	0.741766	0.787345	0.743897	0.515791	0.736645	0.827407	0.817566	0.728286	0.701772	0.570647	0.738116	0.728177	0.794792	0.597294	0.710334	0.797396
	Day 6	0.439448	0.410015	0.522201	0.469422	0.379088	0.396975	0.427969	0.438325	0.485018	0.381964	0.428893	0.444215	0.446846	0.383055	0.462995	0.483332	0.49468	0.454216	0.44746	0.437144			Day 6	0.812043	0.833363	0.907309	0.64491	0.771548	0.768485	0.796928	0.631375	0.808618	0.816503	0.814396	0.747972	0.794398	0.66799	0.781467	0.752177	0.854154	0.742698	0.716133	0.829969
	Day 7	0.41682	0.390295	0.510041	0.453645	0.379301	0.314334	0.393873	0.395436	0.49387	0.308009	0.41564	0.413269	0.431325	0.377039	0.433391	0.429136	0.463634	0.429638	0.411651	0.37421			Day 7	0.808991	0.868302	0.891727	0.658912	0.733703	0.785448	0.860577	0.602803	0.815916	0.883145	0.798043	0.665616	0.803024	0.818777	0.878818	0.722497	0.854835	0.814985	0.77316	0.824098
	Day 8	0.376416	0.325503	0.498829	0.433327	0.408822	0.330953	0.372084	0.376508	0.491773	0.347724	0.407665	0.432032	0.445871	0.404851	0.428566	0.372351	0.457624	0.444893	0.410012	0.348348			Day 8	0.921488	0.80749	0.890346	0.740062	0.722335	0.817254	0.811924	0.609046	0.836602	0.843091	0.827349	0.708814	0.81492	0.860029	0.883565	0.707176	0.882382	0.868941	0.809895	0.785475
	Day 9	0.404167	0.348571	0.5	0.436315	0.411314	0.318273	0.375917	0.359745	0.461379	0.379445	0.39658	0.350096	0.464931	0.350689	0.43632	0.359688	0.406563	0.392373	0.423003	0.35061			Day 9	0.936718	0.819602	0.896751	0.809549	0.729607	0.792899	0.819759	0.625994	0.8022	0.852601	0.843661	0.748616	0.87124	0.848395	0.87225	0.756835	0.91255	0.890339	0.833067	0.814437
	Day 10	0.40259	0.325166	0.481067	0.43584	0.408081	0.35279	0.339472	0.366785	0.417316	0.332652	0.343545	0.352928	0.43859	0.398726	0.461829	0.378919	0.371653	0.395515	0.42749	0.352215			Day 10	0.945881	0.827672	0.91573	0.805642	0.830274	0.857173	0.821454	0.590573	0.82721	0.821203	0.882276	0.795493	0.895951	0.865413	0.85769	0.775184	0.919273	0.851878	0.8562	0.819003
	Day 11	0.409677	0.353351	0.475052	0.452565	0.447615	0.348757	0.332091	0.358663	0.423523	0.373215	0.336369	0.353306	0.445349	0.399569	0.462104	0.377314	0.360679	0.362607	0.418686	0.34622			Day 11	0.93094	0.778566	0.895778	0.841168	0.831689	0.869828	0.838176	0.593353	0.842033	0.750457	0.900725	0.750035	0.85097	0.880029	0.869053	0.731622	0.895396	0.914468	0.841507	0.824491
	Day 12	0.38301	0.376964	0.438267	0.467708	0.444856	0.344811	0.309554	0.366028	0.404806	0.40434	0.348872	0.365069	0.43596	0.403607	0.437854	0.363954	0.34979	0.383496	0.404052	0.331953			Day 12	0.931931	0.796572	0.889811	0.820274	0.833356	0.877577	0.847196	0.584127	0.759562	0.808568	0.869441	0.813852	0.856115	0.890203	0.894125	0.657851	0.90772	0.892308	0.835868	0.834806
	Day 13	0.401862	0.399124	0.410298	0.467063	0.44712	0.364308	0.324897	0.3517	0.401665	0.436801	0.37265	0.323929	0.418974	0.396137	0.436289	0.378173	0.355018	0.368826	0.418343	0.378313			Day 13	0.94141	0.803743	0.805367	0.791852	0.810337	0.890754	0.78939	0.577867	0.761321	0.77204	0.862634	0.79357	0.888511	0.909121	0.913072	0.72951	0.926019	0.91169	0.858121	0.839402
	Day 14	0.395825	0.380942	0.427475	0.448573	0.451373	0.379147	0.312835	0.335215	0.398777	0.404148	0.383604	0.307248	0.397282	0.395389	0.450567	0.358918	0.370798	0.357132	0.413723	0.310823			Day 14	0.943329	0.842396	0.832042	0.792229	0.811591	0.89389	0.806748	0.622989	0.782321	0.818666	0.869515	0.775125	0.906115	0.930759	0.897419	0.705774	0.925704	0.919186	0.835022	0.831034
	Day 15	0.384312	0.341274	0.411105	0.465515	0.411026	0.375843	0.317418	0.356999	0.385452	0.40249	0.394488	0.318168	0.39816	0.401719	0.446457	0.351109	0.41064	0.351179	0.404844	0.324583			Day 15	0.940506	0.856443	0.884243	0.799305	0.815202	0.902506	0.833361	0.698857	0.78002	0.834761	0.825478	0.746929	0.899333	0.923789	0.910555	0.71583	0.927516	0.91255	0.865249	0.828446
	Day 16	0.3817	0.352537	0.406008	0.458571	0.420954	0.352796	0.316274	0.335795	0.369755	0.392672	0.3709	0.296496	0.386599	0.43248	0.448459	0.359852	0.377541	0.367414	0.400387	0.354706			Day 16	0.940808	0.86037	0.870077	0.835444	0.815202	0.908967	0.851575	0.667328	0.741365	0.81459	0.830381	0.776635	0.887943	0.921904	0.89068	0.741364	0.929795	0.91727	0.897207	0.807844
	Day 17	0.380189	0.327735	0.396577	0.464218	0.431895	0.304436	0.292577	0.36193	0.364986	0.407649	0.374292	0.292569	0.402885	0.413167	0.466319	0.356272	0.374197	0.37499	0.347724	0.361613			Day 17	0.945885	0.828254	0.859761	0.852397	0.801015	0.894066	0.844028	0.641446	0.731123	0.803326	0.818044	0.776029	0.909278	0.926146	0.915671	0.753269	0.933584	0.920855	0.900027	0.806143
	Day 18	0.360773	0.323889	0.404889	0.469809	0.386635	0.328304	0.289163	0.349716	0.366323	0.432032	0.347974	0.286289	0.389969	0.339831	0.446615	0.358225	0.361818	0.367297	0.340109	0.395213			Day 18	0.934593	0.825584	0.880665	0.896221	0.803	0.889828	0.833694	0.777052	0.735832	0.792723	0.857664	0.799577	0.881875	0.925199	0.904958	0.76473	0.920028	0.930945	0.895375	0.81273
	Day 19	0.365224	0.327805	0.405031	0.450784	0.391372	0.335061	0.290829	0.360497	0.361892	0.412985	0.341144	0.29346	0.353188	0.356578	0.449474	0.33163	0.380029	0.368922	0.324635	0.367079			Day 19	0.934812	0.822244	0.900282	0.856426	0.798367	0.884894	0.846755	0.719838	0.713012	0.806312	0.843457	0.804799	0.8639	0.894405	0.923905	0.752757	0.920161	0.934172	0.906431	0.816075
	Day 20	0.338509	0.318791	0.381228	0.438873	0.407149	0.343983	0.289505	0.367744	0.380422	0.42796	0.336335	0.281431	0.386303	0.371953	0.441437	0.361477	0.380488	0.36698	0.328018	0.347737			Day 20	0.936056	0.826712	0.897233	0.892575	0.807586	0.874405	0.832447	0.736619	0.696284	0.79141	0.837271	0.793359	0.858977	0.88759	0.920306	0.739689	0.921825	0.937854	0.904632	0.817442
	RND - P(0|0:3)																							Curiosity + random features - P(6|6:0)
		Fish 1	Fish 2	Fish 3	Fish 4	Fish 5	Fish 6	Fish 7	Fish 8	Fish 9	Fish 10	Fish 11	Fish 12	Fish 13	Fish 14	Fish 15	Fish 16	Fish 17	Fish 18	Fish 19	Fish 20				Fish 1	Fish 2	Fish 3	Fish 4	Fish 5	Fish 6	Fish 7	Fish 8	Fish 9	Fish 10	Fish 11	Fish 12	Fish 13	Fish 14	Fish 15	Fish 16	Fish 17	Fish 18	Fish 19	Fish 20
	Day 1	0.510897	0.504808	0.524364	0.524943	0.508558	0.522502	0.535559	0.494923	0.520192	0.524447	0.51202	0.501241	0.522044	0.522567	0.5274	0.538465	0.535951	0.4975	0.52217	0.523181			Day 1	0.5	0.490195	0.482498	0.477216	0.473807	0.486872	0.481899	0.473807	0.497607	0.482498	0.479819	0.47884	0.486841	0.489999	0.506083	0.518137	0.495192	0.476074	0.486771	0.496583
	Day 2	0.506797	0.4622	0.578268	0.537991	0.49156	0.526203	0.547479	0.488797	0.542003	0.532821	0.497908	0.533901	0.53863	0.540701	0.542739	0.533592	0.52953	0.478956	0.529534	0.493041			Day 2	0.505544	0.565132	0.575988	0.513442	0.501119	0.531918	0.526212	0.480636	0.477417	0.479689	0.51852	0.53922	0.467703	0.529873	0.494033	0.54824	0.453023	0.470336	0.501253	0.669599
	Day 3	0.472793	0.418743	0.565494	0.51336	0.460429	0.425919	0.5	0.492831	0.514287	0.500952	0.42332	0.513259	0.488029	0.489795	0.50289	0.5	0.472323	0.492619	0.496363	0.388148			Day 3	0.610879	0.736738	0.731118	0.652724	0.541067	0.793531	0.785287	0.614128	0.644457	0.697861	0.790122	0.672195	0.477221	0.576705	0.555061	0.54795	0.682887	0.490195	0.552638	0.882622
	Day 4	0.370009	0.381039	0.564458	0.466787	0.340413	0.247823	0.34272	0.49835	0.507353	0.426351	0.334656	0.51657	0.476276	0.36913	0.444642	0.473682	0.443034	0.466202	0.452461	0.344885			Day 4	0.729087	0.747096	0.850781	0.810637	0.678662	0.867874	0.865671	0.669992	0.755081	0.907058	0.893654	0.712147	0.686954	0.709975	0.714637	0.836631	0.902702	0.501119	0.719396	0.907133
	Day 5	0.276374	0.331928	0.510849	0.410577	0.256391	0.144898	0.187865	0.332672	0.485713	0.282191	0.200393	0.424174	0.422216	0.2144	0.442474	0.453664	0.45833	0.419702	0.374536	0.35983			Day 5	0.827694	0.839316	0.945214	0.77925	0.853639	0.880508	0.847765	0.597866	0.817314	0.920402	0.912986	0.823718	0.815379	0.637976	0.850341	0.855888	0.925265	0.633566	0.825607	0.920101
	Day 6	0.171789	0.227674	0.517972	0.397078	0.131344	0.144651	0.167289	0.289353	0.474263	0.170229	0.20208	0.338015	0.339273	0.156164	0.322567	0.314759	0.440856	0.335226	0.301256	0.309509			Day 6	0.890479	0.891291	0.955497	0.760758	0.902806	0.841297	0.935166	0.737173	0.94227	0.92142	0.970073	0.809685	0.877294	0.862645	0.866828	0.870547	0.953933	0.854835	0.838793	0.931126
	Day 7	0.137264	0.137082	0.514564	0.256243	0.125675	0.066255	0.0987144	0.154281	0.475523	0.0833018	0.214887	0.227061	0.258566	0.121923	0.227168	0.175864	0.365979	0.260682	0.231445	0.155042			Day 7	0.87477	0.950853	0.962347	0.757469	0.87218	0.877625	0.947948	0.718946	0.896014	0.959539	0.957362	0.722438	0.8931	0.946959	0.970677	0.837339	0.970972	0.929016	0.914772	0.921738
	Day 8	0.101237	0.0770552	0.441583	0.285995	0.159316	0.0725155	0.077691	0.122382	0.439635	0.119743	0.20722	0.231627	0.260347	0.165078	0.240204	0.084997	0.285698	0.200355	0.184426	0.0791587			Day 8	0.959892	0.923404	0.961753	0.836467	0.879397	0.890559	0.914923	0.739318	0.922132	0.919044	0.96973	0.810233	0.910712	0.97876	0.982177	0.821233	0.981068	0.960956	0.925297	0.917137
	Day 9	0.109684	0.108527	0.366016	0.217367	0.157196	0.0776556	0.0778462	0.0999698	0.361317	0.151547	0.180014	0.0940858	0.314886	0.0877212	0.251454	0.0587921	0.166326	0.106167	0.247313	0.0737693			Day 9	0.977772	0.923109	0.973881	0.922363	0.88438	0.878196	0.922154	0.724824	0.898095	0.918573	0.97758	0.838927	0.970943	0.96639	0.97945	0.870794	0.98185	0.968509	0.935732	0.927616
	Day 10	0.122968	0.0984667	0.350101	0.345516	0.187921	0.122774	0.0470068	0.0932061	0.247151	0.114102	0.0887383	0.110206	0.303635	0.196508	0.35259	0.0729233	0.122649	0.171712	0.191706	0.0819368			Day 10	0.98331	0.967007	0.970393	0.930789	0.956479	0.933646	0.930688	0.71247	0.908455	0.879128	0.982997	0.874672	0.95205	0.97035	0.97781	0.896439	0.986787	0.95021	0.971698	0.934151
	Day 11	0.11983	0.145849	0.326782	0.353623	0.251378	0.10934	0.0340979	0.0690596	0.219904	0.144439	0.100336	0.0696474	0.300228	0.21111	0.364141	0.0681516	0.100922	0.128495	0.158354	0.0826899			Day 11	0.979999	0.919816	0.974061	0.948011	0.950196	0.937203	0.937531	0.705259	0.936016	0.823866	0.981389	0.841164	0.958291	0.980107	0.977924	0.868453	0.971792	0.963763	0.958364	0.937318
	Day 12	0.0942772	0.182213	0.245415	0.363451	0.238428	0.0806113	0.0238176	0.0696121	0.159109	0.237504	0.114517	0.0780093	0.234693	0.193159	0.292054	0.054764	0.0972181	0.134051	0.146448	0.0641882			Day 12	0.978329	0.929359	0.971564	0.924743	0.933694	0.946518	0.961571	0.704933	0.868879	0.850364	0.978183	0.891454	0.957328	0.983819	0.985032	0.774674	0.975073	0.965844	0.960163	0.936696
	Day 13	0.106355	0.203098	0.19809	0.393931	0.24079	0.0934629	0.0221139	0.0620257	0.169499	0.265541	0.129732	0.0609004	0.209721	0.173971	0.259597	0.0712745	0.0883675	0.0872427	0.223423	0.105233			Day 13	0.981729	0.948307	0.926947	0.91405	0.942178	0.953825	0.932993	0.706537	0.860165	0.836479	0.97781	0.903708	0.970519	0.984382	0.978509	0.8469	0.983421	0.97112	0.975238	0.916833
	Day 14	0.0923334	0.147156	0.202604	0.341396	0.233254	0.145101	0.0256524	0.053349	0.134519	0.281494	0.145845	0.0429239	0.128019	0.188189	0.284335	0.0479964	0.121073	0.08558	0.18331	0.0674867			Day 14	0.983393	0.948396	0.947968	0.931191	0.929071	0.958708	0.934119	0.725995	0.909764	0.864201	0.982968	0.901175	0.967828	0.984779	0.973541	0.835556	0.98353	0.974522	0.965089	0.922847
	Day 15	0.0786818	0.113048	0.191859	0.377167	0.177794	0.148566	0.0271787	0.0712707	0.123799	0.250547	0.171306	0.0592027	0.12445	0.221535	0.328345	0.0567317	0.161385	0.0734461	0.144418	0.0739056			Day 15	0.980098	0.962425	0.959888	0.927974	0.934022	0.971932	0.951885	0.796755	0.893913	0.868268	0.978907	0.85338	0.968944	0.983084	0.981729	0.855926	0.98191	0.97305	0.965434	0.928002
	Day 16	0.077447	0.109644	0.172838	0.32114	0.173967	0.122742	0.0187066	0.0668709	0.0873466	0.232944	0.125836	0.0326139	0.122953	0.220318	0.311431	0.0557132	0.119598	0.0976624	0.139285	0.102674			Day 16	0.983503	0.948484	0.928199	0.953156	0.92412	0.973629	0.942061	0.772333	0.836355	0.858357	0.984409	0.871302	0.964073	0.97983	0.979932	0.873182	0.98194	0.973096	0.98191	0.911841
	Day 17	0.0786818	0.0843796	0.177546	0.350448	0.1711	0.110398	0.0187705	0.0708916	0.112703	0.297162	0.0923061	0.033011	0.127923	0.18145	0.323202	0.0585969	0.0848743	0.104288	0.102967	0.116581			Day 17	0.985205	0.95348	0.94076	0.951755	0.905967	0.963667	0.93964	0.72729	0.83862	0.851017	0.975978	0.881553	0.97146	0.981668	0.98176	0.873908	0.983611	0.976423	0.97865	0.913071
	Day 18	0.0583758	0.0757208	0.171617	0.310592	0.151544	0.0832995	0.0152214	0.0735253	0.137308	0.268161	0.0569642	0.0352406	0.125719	0.0640259	0.293343	0.0447459	0.111285	0.122275	0.0572686	0.141298			Day 18	0.985229	0.95763	0.954751	0.969368	0.901017	0.957126	0.934195	0.855426	0.852914	0.845023	0.983084	0.910076	0.953208	0.978329	0.979965	0.898887	0.983584	0.97822	0.98194	0.900689
	Day 19	0.0622464	0.0763497	0.155572	0.292381	0.1517	0.0855604	0.0151699	0.0664032	0.130771	0.229234	0.0427038	0.0389744	0.0972449	0.0719116	0.288992	0.0346227	0.109862	0.102305	0.0523142	0.110305			Day 19	0.985205	0.954657	0.946886	0.958936	0.902667	0.950606	0.944003	0.816899	0.821966	0.852672	0.985007	0.930363	0.957514	0.976581	0.983421	0.867289	0.983584	0.981638	0.986896	0.907465
	Day 20	0.0436744	0.0611444	0.116513	0.255426	0.162648	0.0995423	0.0152992	0.0996224	0.132689	0.264868	0.0464404	0.0315461	0.105232	0.0999714	0.288058	0.037986	0.133428	0.111283	0.0486161	0.109127			Day 20	0.985205	0.960032	0.955889	0.97117	0.905967	0.947049	0.928722	0.840699	0.788277	0.841345	0.986677	0.888205	0.962166	0.976542	0.986743	0.876101	0.985205	0.980164	0.988519	0.902506
																								Contrastive - P(3|3:3)
																									Fish 1	Fish 2	Fish 3	Fish 4	Fish 5	Fish 6	Fish 7	Fish 8	Fish 9	Fish 10	Fish 11	Fish 12	Fish 13	Fish 14	Fish 15	Fish 16	Fish 17	Fish 18	Fish 19	Fish 20
																								Day 1	0.474574	0.473566	0.46916	0.474943	0.471524	0.477972	0.475553	0.477475	0.479998	0.48565	0.473802	0.475748	0.46187	0.473797	0.472404	0.473331	0.478695	0.473921	0.467988	0.479301
																								Day 2	0.465723	0.471262	0.468377	0.433448	0.461535	0.464155	0.475508	0.451919	0.455716	0.466053	0.459602	0.453304	0.45996	0.451013	0.444849	0.496801	0.451288	0.452648	0.458487	0.475761
																								Day 3	0.482393	0.479572	0.445434	0.481215	0.467151	0.478704	0.492882	0.450801	0.436716	0.44894	0.463412	0.471729	0.453259	0.460711	0.459217	0.49023	0.49387	0.462684	0.484319	0.46631
																								Day 4	0.506087	0.497462	0.475127	0.478646	0.495621	0.480606	0.491165	0.479858	0.455532	0.46167	0.477738	0.485662	0.457683	0.476276	0.48691	0.484098	0.493007	0.477312	0.497364	0.463842
																								Day 5	0.501724	0.481801	0.497453	0.494827	0.502582	0.485419	0.478797	0.480901	0.462227	0.474225	0.47466	0.472369	0.461536	0.473957	0.464714	0.457042	0.498282	0.478646	0.5	0.478183
																								Day 6	0.487761	0.493174	0.485568	0.493055	0.503485	0.5026	0.488616	0.483419	0.469856	0.45406	0.476508	0.476949	0.496633	0.47288	0.481163	0.461536	0.492411	0.485964	0.495726	0.477156
																								Day 7	0.498252	0.489654	0.504188	0.493761	0.512154	0.4863	0.476921	0.494915	0.451954	0.462476	0.484999	0.493007	0.459997	0.478039	0.4974	0.462864	0.493333	0.506066	0.496633	0.478186
																								Day 8	0.485216	0.484999	0.484693	0.480426	0.505173	0.504363	0.475263	0.467003	0.453094	0.474401	0.488333	0.472948	0.461407	0.490725	0.503413	0.467685	0.494234	0.493913	0.501678	0.495016
																								Day 9	0.493848	0.49261	0.503379	0.468748	0.5	0.487718	0.473502	0.482757	0.472853	0.475629	0.493355	0.487718	0.463574	0.473593	0.490878	0.477814	0.488486	0.492857	0.502556	0.497512
																								Day 10	0.497418	0.5	0.500843	0.503367	0.5	0.484319	0.498252	0.472787	0.465275	0.473948	0.486754	0.499145	0.480065	0.463915	0.495826	0.468374	0.483497	0.493913	0.491694	0.493399
																								Day 11	0.490533	0.490968	0.490817	0.480671	0.484745	0.480632	0.494809	0.476108	0.487046	0.47571	0.490033	0.48983	0.469216	0.476026	0.49752	0.477	0.484999	0.492907	0.504967	0.487643
																								Day 12	0.482292	0.479473	0.486666	0.497479	0.494057	0.493934	0.487135	0.488964	0.479521	0.468436	0.495049	0.483244	0.477536	0.482393	0.50329	0.486347	0.48752	0.499133	0.499176	0.504984
																								Day 13	0.493197	0.495065	0.490878	0.488926	0.48205	0.497462	0.484588	0.490817	0.476842	0.472725	0.491749	0.474781	0.472635	0.496551	0.498355	0.490565	0.495033	0.509467	0.5	0.493377
																								Day 14	0.489001	0.4844	0.472544	0.48376	0.494966	0.489795	0.473135	0.498344	0.497453	0.48671	0.49835	0.479797	0.480065	0.499162	0.499176	0.462736	0.485617	0.485915	0.492462	0.49752
																								Day 15	0.503367	0.504105	0.47342	0.491227	0.491666	0.493243	0.475943	0.495033	0.509307	0.485903	0.491749	0.490817	0.497496	0.490725	0.497529	0.463371	0.491496	0.482516	0.488054	0.49752
																								Day 16	0.495798	0.495895	0.476031	0.492281	0.48841	0.490693	0.470586	0.507439	0.510962	0.484999	0.487602	0.496666	0.49584	0.478186	0.489291	0.470586	0.500879	0.49023	0.481864	0.493377
																								Day 17	0.499157	0.491776	0.469216	0.495798	0.493355	0.487352	0.475693	0.506623	0.512648	0.480736	0.482701	0.499165	0.467552	0.488333	0.491803	0.468695	0.486206	0.489399	0.496575	0.489255
																								Day 18	0.492436	0.486841	0.491638	0.494077	0.490066	0.491553	0.488175	0.502488	0.505051	0.47913	0.485245	0.499165	0.479932	0.483107	0.491803	0.487266	0.489999	0.469833	0.499142	0.485996
																								Day 19	0.489111	0.498339	0.478259	0.498328	0.500827	0.493333	0.468011	0.504133	0.506623	0.485761	0.485245	0.503322	0.478919	0.48885	0.509032	0.492436	0.493266	0.498162	0.498305	0.49671
																								Day 20	0.495016	0.497512	0.484296	0.494157	0.499173	0.48752	0.470685	0.507463	0.494214	0.485761	0.480327	0.507463	0.5	0.482817	0.499179	0.495784	0.497409	0.501812	0.492307	0.493399
																								Contrastive - P(4|4:2)
																									Fish 1	Fish 2	Fish 3	Fish 4	Fish 5	Fish 6	Fish 7	Fish 8	Fish 9	Fish 10	Fish 11	Fish 12	Fish 13	Fish 14	Fish 15	Fish 16	Fish 17	Fish 18	Fish 19	Fish 20
																								Day 1	0.474574	0.470196	0.46916	0.474943	0.473802	0.477972	0.477776	0.476402	0.479998	0.487858	0.474998	0.475748	0.46187	0.473797	0.474611	0.475553	0.479897	0.477374	0.467988	0.479301
																								Day 2	0.476859	0.486589	0.468377	0.49192	0.472614	0.46774	0.528574	0.474086	0.474168	0.469723	0.48561	0.455249	0.45996	0.481411	0.485293	0.528787	0.463363	0.48015	0.504691	0.550183
																								Day 3	0.494718	0.569916	0.502684	0.555361	0.483515	0.538333	0.569154	0.531197	0.505338	0.517545	0.526134	0.549649	0.485865	0.549023	0.568667	0.534762	0.519368	0.59364	0.524392	0.564606
																								Day 4	0.523562	0.602723	0.585917	0.585847	0.492119	0.589922	0.57294	0.586696	0.533823	0.55113	0.559731	0.569374	0.534485	0.523552	0.563263	0.523051	0.522571	0.604022	0.530866	0.611216
																								Day 5	0.532988	0.648891	0.563889	0.582764	0.506873	0.646665	0.608399	0.622422	0.565841	0.604459	0.589321	0.59681	0.544392	0.546716	0.612636	0.567015	0.551907	0.62015	0.527733	0.634325
																								Day 6	0.550881	0.681443	0.597299	0.614861	0.520071	0.651213	0.593757	0.671268	0.572431	0.565222	0.549252	0.622153	0.530407	0.538333	0.647369	0.606225	0.530305	0.671316	0.547335	0.649251
																								Day 7	0.582016	0.722618	0.584595	0.637819	0.517423	0.649073	0.592851	0.636984	0.602101	0.59311	0.596352	0.645115	0.590307	0.596971	0.649495	0.595862	0.54395	0.673022	0.558729	0.657683
																								Day 8	0.572431	0.72759	0.604103	0.694214	0.516466	0.67597	0.611896	0.685631	0.592989	0.614342	0.601997	0.657354	0.576476	0.56463	0.641775	0.619297	0.569312	0.663206	0.514287	0.686156
																								Day 9	0.638308	0.659027	0.576734	0.647776	0.520939	0.694603	0.606845	0.619871	0.61963	0.653209	0.601	0.641749	0.571906	0.594555	0.635771	0.628822	0.621095	0.676691	0.560688	0.665019
																								Day 10	0.625221	0.706571	0.605049	0.562294	0.526229	0.671365	0.572922	0.635602	0.618565	0.693233	0.635322	0.648567	0.574048	0.636373	0.649016	0.638992	0.623771	0.677655	0.569541	0.600992
																								Day 11	0.646164	0.673782	0.638805	0.646087	0.513606	0.67959	0.566729	0.648567	0.634821	0.664994	0.639679	0.686453	0.59568	0.671807	0.65125	0.646268	0.643459	0.692871	0.52389	0.597046
																								Day 12	0.636834	0.640993	0.667232	0.580273	0.559528	0.649406	0.577325	0.667241	0.597962	0.64785	0.656209	0.678213	0.575461	0.626096	0.660637	0.67578	0.639082	0.699326	0.527095	0.602014
																								Day 13	0.627758	0.718047	0.67888	0.623954	0.565369	0.677323	0.563361	0.676091	0.629702	0.679351	0.664474	0.693645	0.645224	0.686321	0.662284	0.658086	0.634115	0.692981	0.532897	0.614626
																								Day 14	0.592288	0.70985	0.707655	0.632036	0.543336	0.63374	0.586511	0.689897	0.625221	0.669446	0.644638	0.716483	0.691679	0.710939	0.646291	0.632133	0.662196	0.689608	0.576164	0.63055
																								Day 15	0.598669	0.713129	0.720015	0.611119	0.542907	0.654833	0.633115	0.70084	0.632662	0.673888	0.636973	0.705401	0.702852	0.710184	0.631588	0.620347	0.654893	0.709859	0.57805	0.651898
																								Day 16	0.612695	0.719687	0.723982	0.647369	0.564361	0.652037	0.640285	0.704634	0.652111	0.672224	0.623771	0.708277	0.681075	0.698	0.644746	0.632559	0.662641	0.706517	0.564548	0.635923
																								Day 17	0.621449	0.742639	0.719749	0.613183	0.595363	0.670011	0.667253	0.704823	0.649251	0.671703	0.623982	0.694644	0.643459	0.722145	0.639812	0.628387	0.663834	0.71733	0.574581	0.658467
																								Day 18	0.660011	0.738072	0.685012	0.642383	0.55776	0.686679	0.668362	0.704333	0.645983	0.684486	0.618429	0.698	0.668345	0.730067	0.633232	0.643354	0.682736	0.734194	0.572655	0.65083
																								Day 19	0.689897	0.748361	0.700013	0.605712	0.579475	0.682657	0.626899	0.706481	0.62064	0.691679	0.621719	0.692834	0.676186	0.723565	0.661195	0.618895	0.701856	0.708348	0.563977	0.637714
																								Day 20	0.695881	0.747943	0.690922	0.648434	0.593704	0.69194	0.617458	0.707655	0.625216	0.691679	0.60527	0.719078	0.694365	0.699672	0.635477	0.656525	0.677431	0.702142	0.594555	0.64533
																								Contrastive - P(5|5:1)
																									Fish 1	Fish 2	Fish 3	Fish 4	Fish 5	Fish 6	Fish 7	Fish 8	Fish 9	Fish 10	Fish 11	Fish 12	Fish 13	Fish 14	Fish 15	Fish 16	Fish 17	Fish 18	Fish 19	Fish 20
																								Day 1	0.474574	0.473566	0.46916	0.474943	0.471524	0.477972	0.475553	0.476402	0.477776	0.487858	0.474998	0.475748	0.459691	0.472645	0.473449	0.473331	0.479897	0.473921	0.467988	0.479301
																								Day 2	0.492929	0.509579	0.468377	0.545949	0.485829	0.473116	0.57057	0.5	0.490774	0.478898	0.5	0.455249	0.45996	0.527105	0.531252	0.547979	0.463363	0.512335	0.527207	0.621194
																								Day 3	0.517669	0.657813	0.556355	0.628784	0.502742	0.60715	0.630291	0.617182	0.559719	0.575444	0.586393	0.628984	0.528271	0.631682	0.630941	0.597872	0.543213	0.716928	0.592664	0.661958
																								Day 4	0.549569	0.724973	0.664969	0.667844	0.492091	0.715981	0.65036	0.692456	0.598189	0.634957	0.650181	0.660119	0.609302	0.608311	0.624356	0.581278	0.542464	0.730577	0.587001	0.746545
																								Day 5	0.586925	0.79899	0.628822	0.673022	0.536755	0.781589	0.730919	0.756867	0.649568	0.698993	0.69348	0.718325	0.624799	0.623072	0.731435	0.675226	0.59381	0.738994	0.590531	0.80313
																								Day 6	0.603516	0.858868	0.710674	0.734499	0.518199	0.784635	0.730256	0.798655	0.65966	0.649316	0.654952	0.74914	0.583199	0.618895	0.755535	0.760435	0.550508	0.836829	0.610177	0.810832
																								Day 7	0.680083	0.884967	0.675597	0.787476	0.531252	0.762327	0.698993	0.787182	0.718054	0.716254	0.730594	0.796922	0.723348	0.715733	0.764523	0.72195	0.602656	0.847511	0.646576	0.822169
																								Day 8	0.655183	0.881213	0.718925	0.835075	0.540958	0.780676	0.705794	0.85669	0.691782	0.763043	0.789146	0.792183	0.718608	0.659977	0.760557	0.776668	0.649597	0.850796	0.568072	0.855265
																								Day 9	0.770194	0.855761	0.647565	0.796285	0.529217	0.828446	0.725904	0.731308	0.740051	0.806041	0.777979	0.751741	0.719949	0.7143	0.763745	0.794935	0.7529	0.856668	0.654248	0.812935
																								Day 10	0.77968	0.890009	0.710452	0.723169	0.541809	0.810456	0.652931	0.790913	0.747858	0.826977	0.830614	0.788416	0.703164	0.764823	0.767073	0.751706	0.780908	0.868401	0.669995	0.76482
																								Day 11	0.795938	0.848956	0.753761	0.816993	0.51624	0.825727	0.649495	0.787182	0.768726	0.802017	0.83363	0.827725	0.744202	0.791616	0.782197	0.79056	0.795665	0.874152	0.589115	0.746727
																								Day 12	0.781532	0.839367	0.808673	0.755831	0.58504	0.761676	0.678584	0.810021	0.707918	0.805301	0.847062	0.823552	0.743394	0.737408	0.791138	0.777608	0.789317	0.880978	0.61882	0.747525
																								Day 13	0.735706	0.88855	0.843257	0.78861	0.608851	0.826847	0.702213	0.819558	0.77685	0.807902	0.859528	0.863273	0.815507	0.805813	0.795736	0.794892	0.777246	0.881783	0.610568	0.776508
																								Day 14	0.696173	0.88855	0.87233	0.77948	0.580542	0.780088	0.696411	0.81655	0.762327	0.813552	0.827324	0.887421	0.854328	0.859556	0.782197	0.803807	0.825149	0.846311	0.665011	0.785851
																								Day 15	0.714061	0.884704	0.88267	0.776267	0.582095	0.78754	0.761439	0.845794	0.755119	0.80035	0.843515	0.882773	0.861921	0.857407	0.770266	0.773284	0.837586	0.840777	0.676883	0.809938
																								Day 16	0.754198	0.888183	0.879959	0.802696	0.609279	0.816971	0.752577	0.872752	0.803025	0.80035	0.834733	0.866245	0.845538	0.839488	0.790793	0.802365	0.85668	0.857167	0.676382	0.793066
																								Day 17	0.782263	0.893293	0.866581	0.775393	0.66723	0.838407	0.77723	0.86306	0.798689	0.817297	0.832534	0.85169	0.806951	0.875233	0.780908	0.791265	0.844091	0.836512	0.700014	0.812521
																								Day 18	0.838949	0.894589	0.854087	0.796686	0.605618	0.849017	0.78861	0.86614	0.752508	0.830868	0.819693	0.872118	0.840289	0.877952	0.782197	0.803743	0.868358	0.837766	0.668942	0.782913
																								Day 19	0.864799	0.899366	0.844394	0.744627	0.667227	0.858357	0.758001	0.864487	0.748777	0.842998	0.821333	0.865696	0.852373	0.875236	0.802651	0.78633	0.886881	0.83277	0.664429	0.774689
																								Day 20	0.876897	0.897377	0.843773	0.78349	0.676579	0.855984	0.732904	0.874612	0.754142	0.826754	0.82789	0.877508	0.861921	0.853064	0.78349	0.80404	0.864201	0.832215	0.713087	0.784558
																								Contrastive - P(6|6:0)
																									Fish 1	Fish 2	Fish 3	Fish 4	Fish 5	Fish 6	Fish 7	Fish 8	Fish 9	Fish 10	Fish 11	Fish 12	Fish 13	Fish 14	Fish 15	Fish 16	Fish 17	Fish 18	Fish 19	Fish 20
																								Day 1	0.472152	0.471363	0.46916	0.474943	0.473802	0.477972	0.47884	0.475223	0.47884	0.488937	0.473802	0.475748	0.46187	0.472645	0.477874	0.474385	0.481201	0.475111	0.467988	0.479301
																								Day 2	0.495984	0.532445	0.469304	0.591327	0.509092	0.474909	0.643298	0.527833	0.512916	0.478898	0.532376	0.455249	0.45996	0.564251	0.561472	0.58459	0.476283	0.534093	0.56686	0.693562
																								Day 3	0.540639	0.73732	0.607151	0.699837	0.495462	0.681443	0.687184	0.705051	0.614981	0.64387	0.66262	0.740822	0.556541	0.743333	0.733817	0.677375	0.535464	0.840025	0.624356	0.769385
																								Day 4	0.571935	0.828305	0.806528	0.766275	0.48951	0.82187	0.72554	0.786992	0.688302	0.753442	0.718445	0.771039	0.68558	0.657051	0.710587	0.661958	0.562288	0.846318	0.642244	0.868538
																								Day 5	0.620459	0.908347	0.7029	0.770708	0.544677	0.891552	0.836829	0.851051	0.776219	0.851375	0.808102	0.849147	0.675597	0.684495	0.867597	0.790122	0.637466	0.877862	0.627327	0.899687
																								Day 6	0.663169	0.94503	0.824642	0.86531	0.518199	0.889857	0.820712	0.909892	0.773143	0.791399	0.755909	0.869817	0.646475	0.688676	0.891735	0.871601	0.574329	0.923106	0.681443	0.909877
																								Day 7	0.766569	0.958433	0.765904	0.915546	0.524959	0.892463	0.7699	0.879422	0.846714	0.846702	0.838625	0.916411	0.847199	0.845919	0.897812	0.866692	0.64501	0.923368	0.719342	0.940129
																								Day 8	0.716537	0.97536	0.821754	0.952733	0.550604	0.907562	0.840301	0.94189	0.831327	0.872508	0.903841	0.927024	0.806041	0.762644	0.873975	0.904229	0.709585	0.930301	0.600007	0.937323
																								Day 9	0.854696	0.978685	0.722049	0.908191	0.519264	0.928722	0.837352	0.886429	0.864519	0.92706	0.902183	0.888915	0.812212	0.835039	0.88267	0.905751	0.860221	0.946857	0.729147	0.945574
																								Day 10	0.892101	0.983611	0.82187	0.867252	0.525254	0.92934	0.752184	0.902054	0.872907	0.923743	0.953825	0.903417	0.802	0.904068	0.881017	0.893966	0.896578	0.944474	0.759553	0.924245
																								Day 11	0.890229	0.968832	0.878763	0.946962	0.574835	0.934738	0.718008	0.906331	0.900533	0.91917	0.948705	0.934812	0.851508	0.917813	0.894763	0.888173	0.914219	0.941811	0.650751	0.90118
																								Day 12	0.88574	0.97708	0.92247	0.902667	0.679129	0.895931	0.792828	0.928242	0.840159	0.917791	0.950525	0.927148	0.856222	0.866005	0.922725	0.879825	0.905967	0.963056	0.697381	0.890209
																								Day 13	0.836723	0.985278	0.952175	0.914314	0.675688	0.941501	0.818049	0.91559	0.913587	0.932594	0.971932	0.946429	0.942369	0.921037	0.915869	0.906382	0.90777	0.951535	0.696383	0.928954
																								Day 14	0.792314	0.985278	0.973715	0.910501	0.636525	0.911442	0.839614	0.91573	0.895474	0.937529	0.945664	0.956913	0.947311	0.947049	0.897547	0.932689	0.926939	0.942207	0.777796	0.942369
																								Day 15	0.829168	0.980327	0.972071	0.902924	0.65501	0.924652	0.889288	0.939073	0.893787	0.940818	0.957197	0.965205	0.948959	0.948449	0.88267	0.924903	0.938567	0.943716	0.812946	0.948959
																								Day 16	0.888173	0.978685	0.975401	0.946696	0.68658	0.943078	0.887231	0.947398	0.926939	0.947398	0.944016	0.938567	0.945484	0.953441	0.918767	0.953364	0.953129	0.94362	0.811018	0.940721
																								Day 17	0.906849	0.988538	0.970426	0.938465	0.75043	0.948277	0.882576	0.945574	0.923362	0.955549	0.9442	0.925401	0.924245	0.973497	0.904	0.951616	0.953749	0.922443	0.838678	0.944016
																								Day 18	0.935672	0.981969	0.955476	0.937115	0.689897	0.943078	0.880622	0.940427	0.89819	0.960492	0.944291	0.951857	0.940721	0.976814	0.904159	0.959897	0.960557	0.931967	0.791473	0.935884
																								Day 19	0.955402	0.983611	0.971978	0.917519	0.755792	0.953286	0.870671	0.943831	0.894066	0.960492	0.945842	0.932148	0.953901	0.97666	0.928718	0.95503	0.960621	0.949684	0.772746	0.930836
																								Day 20	0.955549	0.983611	0.976967	0.934239	0.757443	0.956769	0.867354	0.952096	0.890754	0.955549	0.942652	0.947137	0.953901	0.974948	0.904	0.956697	0.952254	0.93485	0.849853	0.934022
																								RND - P(3|3:3)
																									Fish 1	Fish 2	Fish 3	Fish 4	Fish 5	Fish 6	Fish 7	Fish 8	Fish 9	Fish 10	Fish 11	Fish 12	Fish 13	Fish 14	Fish 15	Fish 16	Fish 17	Fish 18	Fish 19	Fish 20
																								Day 1	0.489103	0.492788	0.475636	0.475057	0.491442	0.477498	0.462219	0.506362	0.479808	0.475553	0.48798	0.498759	0.477956	0.477433	0.470181	0.461535	0.464049	0.5025	0.476656	0.476819
																								Day 2	0.479845	0.51386	0.477122	0.465018	0.509435	0.490195	0.46169	0.513239	0.482965	0.470017	0.479165	0.483121	0.463516	0.486433	0.462524	0.472167	0.455249	0.514912	0.470466	0.504951
																								Day 3	0.468924	0.507969	0.465694	0.473382	0.510715	0.505801	0.459241	0.501799	0.489483	0.479845	0.502155	0.494318	0.48901	0.496945	0.47801	0.494505	0.480873	0.487225	0.484516	0.487964
																								Day 4	0.490808	0.505837	0.479531	0.482631	0.498148	0.483068	0.473092	0.5	0.491681	0.481408	0.500986	0.492156	0.490941	0.484495	0.486534	0.495361	0.503559	0.506803	0.497436	0.491295
																								Day 5	0.472117	0.509019	0.482421	0.496363	0.49522	0.521966	0.466807	0.50376	0.495069	0.493616	0.496703	0.489999	0.501894	0.463651	0.489654	0.495379	0.492779	0.507881	0.492907	0.495327
																								Day 6	0.479322	0.489361	0.484661	0.490774	0.490981	0.51852	0.460413	0.5	0.495527	0.469825	0.491916	0.500986	0.503199	0.465018	0.483018	0.474745	0.502684	0.498276	0.486288	0.487318
																								Day 7	0.482308	0.476188	0.49522	0.477271	0.487653	0.493857	0.460156	0.492031	0.504363	0.473566	0.489208	0.505198	0.512316	0.460413	0.483931	0.481408	0.496226	0.491803	0.487131	0.484847
																								Day 8	0.471026	0.48241	0.502381	0.469105	0.48794	0.497462	0.474185	0.502947	0.5	0.474893	0.4914	0.501229	0.512895	0.487653	0.5	0.493358	0.506931	0.456063	0.493482	0.473788
																								Day 9	0.461245	0.503185	0.489582	0.474325	0.495462	0.503856	0.472971	0.49501	0.501969	0.48608	0.469623	0.506819	0.475781	0.472503	0.489919	0.498113	0.472801	0.477581	0.487675	0.478169
																								Day 10	0.48148	0.504831	0.5	0.488188	0.486582	0.516131	0.478173	0.465344	0.500938	0.488752	0.465662	0.47884	0.467333	0.446804	0.488636	0.498127	0.473902	0.469546	0.489563	0.492125
																								Day 11	0.477694	0.496598	0.497778	0.492247	0.492647	0.50565	0.462923	0.486219	0.500956	0.491666	0.469435	0.482531	0.456578	0.467366	0.496337	0.488678	0.470336	0.465616	0.486691	0.484312
																								Day 12	0.484905	0.504016	0.478901	0.485436	0.48059	0.507205	0.479337	0.471802	0.509203	0.494481	0.453299	0.459836	0.461731	0.450098	0.484732	0.494485	0.47544	0.48117	0.49631	0.479124
																								Day 13	0.474284	0.491158	0.490234	0.496969	0.467888	0.494736	0.491295	0.466415	0.505113	0.503283	0.471372	0.477316	0.4632	0.458692	0.486327	0.5	0.485088	0.466664	0.497237	0.476283
																								Day 14	0.470586	0.49499	0.485322	0.501053	0.468237	0.476413	0.487128	0.487084	0.497029	0.502232	0.486485	0.493433	0.480636	0.451677	0.496168	0.5	0.475048	0.473382	0.5	0.484495
																								Day 15	0.473579	0.5	0.49812	0.504726	0.47535	0.46296	0.495088	0.48913	0.496016	0.491764	0.482373	0.48598	0.492505	0.463516	0.490089	0.503472	0.492277	0.473886	0.484905	0.490601
																								Day 16	0.473893	0.498998	0.484673	0.493408	0.485815	0.470718	0.488047	0.47723	0.494949	0.502283	0.498162	0.487665	0.480543	0.466133	0.483985	0.503534	0.47959	0.483746	0.500994	0.470801
																								Day 17	0.462319	0.495708	0.504874	0.49074	0.474818	0.462683	0.476369	0.477476	0.487012	0.506384	0.473096	0.487853	0.458981	0.468935	0.494755	0.499133	0.485168	0.491395	0.484598	0.486582
																								Day 18	0.477271	0.492027	0.490272	0.481131	0.491197	0.482498	0.49053	0.481349	0.480348	0.508121	0.461108	0.494824	0.48387	0.466664	0.490125	0.5	0.476481	0.491525	0.48178	0.500895
																								Day 19	0.478872	0.497525	0.496031	0.483558	0.488773	0.47545	0.486032	0.479716	0.489082	0.510252	0.469833	0.493534	0.481631	0.473075	0.48506	0.497436	0.500982	0.482624	0.473682	0.496491
																								Day 20	0.491701	0.491967	0.484724	0.504971	0.487179	0.48691	0.503774	0.480632	0.493702	0.49478	0.471012	0.490322	0.468485	0.491557	0.491832	0.489795	0.493123	0.486485	0.473467	0.483477
																								RND - P(4|4:2)
																									Fish 1	Fish 2	Fish 3	Fish 4	Fish 5	Fish 6	Fish 7	Fish 8	Fish 9	Fish 10	Fish 11	Fish 12	Fish 13	Fish 14	Fish 15	Fish 16	Fish 17	Fish 18	Fish 19	Fish 20
																								Day 1	0.489103	0.492788	0.475636	0.475057	0.491442	0.477498	0.462219	0.505077	0.482184	0.475553	0.48798	0.498759	0.477956	0.477433	0.471393	0.461535	0.464049	0.5025	0.47783	0.476819
																								Day 2	0.484555	0.525753	0.442261	0.459624	0.507369	0.467246	0.455462	0.514287	0.457997	0.467305	0.4824	0.483121	0.459398	0.464214	0.464665	0.468328	0.471733	0.514912	0.466255	0.505929
																								Day 3	0.502814	0.547865	0.459624	0.487618	0.521507	0.539723	0.479206	0.500904	0.477097	0.490457	0.540952	0.500949	0.515484	0.492871	0.490457	0.497258	0.512728	0.504538	0.506307	0.542673
																								Day 4	0.535058	0.552688	0.461387	0.523811	0.561572	0.604036	0.568895	0.5	0.476978	0.525002	0.560005	0.478514	0.504473	0.549711	0.534638	0.498134	0.518651	0.51356	0.51389	0.56627
																								Day 5	0.579445	0.594658	0.491227	0.555961	0.60349	0.669171	0.635986	0.586545	0.507969	0.608342	0.619266	0.527165	0.534072	0.606662	0.516409	0.517369	0.51892	0.534967	0.559507	0.572525
																								Day 6	0.608217	0.620294	0.494866	0.567278	0.668688	0.665852	0.598786	0.591262	0.50984	0.67723	0.620236	0.582336	0.546723	0.643157	0.56636	0.560981	0.52698	0.54167	0.594944	0.577657
																								Day 7	0.640085	0.702371	0.492337	0.589076	0.702986	0.766028	0.624523	0.653074	0.504318	0.744303	0.625304	0.630353	0.613197	0.639523	0.610083	0.634741	0.563202	0.590232	0.621827	0.666001
																								Day 8	0.686252	0.734359	0.525962	0.588243	0.659901	0.770327	0.681146	0.65021	0.528235	0.758642	0.636805	0.650617	0.61955	0.600414	0.612141	0.685129	0.60237	0.610775	0.632551	0.686405
																								Day 9	0.658771	0.690648	0.565007	0.635727	0.66849	0.739683	0.705561	0.658064	0.598401	0.721646	0.634373	0.729278	0.556734	0.682649	0.604799	0.693472	0.678802	0.696094	0.624788	0.701448
																								Day 10	0.66849	0.698617	0.551574	0.581825	0.642228	0.689013	0.721265	0.691277	0.628527	0.732692	0.714885	0.712761	0.561887	0.595841	0.563675	0.670425	0.701236	0.649718	0.640232	0.687999
																								Day 11	0.66608	0.672827	0.592601	0.584344	0.607151	0.718603	0.725698	0.693931	0.637415	0.71786	0.704054	0.743872	0.575277	0.582651	0.56733	0.707333	0.709894	0.673053	0.646531	0.703291
																								Day 12	0.671519	0.643472	0.616642	0.574603	0.605222	0.731795	0.719074	0.700015	0.663194	0.654116	0.710102	0.721171	0.596456	0.64073	0.577364	0.715344	0.706682	0.687258	0.657669	0.69769
																								Day 13	0.678258	0.640012	0.624531	0.563415	0.601497	0.746953	0.727972	0.6989	0.685432	0.619164	0.679715	0.759562	0.588629	0.635622	0.601555	0.706004	0.695417	0.698275	0.632442	0.664707
																								Day 14	0.675338	0.670182	0.621937	0.570822	0.615253	0.699579	0.70487	0.685199	0.681743	0.652888	0.649167	0.761572	0.647335	0.626541	0.58162	0.716327	0.669916	0.687154	0.646531	0.71678
																								Day 15	0.702262	0.67843	0.610611	0.570333	0.636052	0.706032	0.716462	0.654622	0.691548	0.650958	0.641692	0.774332	0.663807	0.629718	0.58274	0.707206	0.628093	0.709997	0.636707	0.68967
																								Day 16	0.69769	0.67512	0.628262	0.584473	0.642994	0.690806	0.743708	0.700015	0.719854	0.677436	0.670302	0.77097	0.648233	0.637976	0.584979	0.686528	0.690634	0.702103	0.635669	0.692464
																								Day 17	0.697103	0.701117	0.622899	0.565061	0.631682	0.693041	0.737055	0.675149	0.691483	0.623359	0.677729	0.777373	0.624523	0.650899	0.567713	0.71232	0.690925	0.67798	0.66406	0.69246
																								Day 18	0.723094	0.718914	0.623361	0.585278	0.665505	0.744704	0.742191	0.688941	0.70781	0.648851	0.698369	0.79095	0.646229	0.762732	0.595751	0.718228	0.706812	0.662251	0.745079	0.63751
																								Day 19	0.711555	0.702459	0.640788	0.582841	0.673022	0.724412	0.746876	0.689608	0.711225	0.650238	0.716593	0.791607	0.676363	0.744293	0.594031	0.726043	0.691744	0.692614	0.748535	0.66379
																								Day 20	0.74321	0.707645	0.671301	0.604897	0.658086	0.726623	0.764085	0.692996	0.736608	0.630032	0.71683	0.815286	0.662514	0.699468	0.589292	0.709912	0.676043	0.683126	0.734672	0.686864
																								RND - P(5|5:1)
																									Fish 1	Fish 2	Fish 3	Fish 4	Fish 5	Fish 6	Fish 7	Fish 8	Fish 9	Fish 10	Fish 11	Fish 12	Fish 13	Fish 14	Fish 15	Fish 16	Fish 17	Fish 18	Fish 19	Fish 20
																								Day 1	0.489103	0.495192	0.477956	0.472681	0.491442	0.477498	0.459996	0.505077	0.482184	0.475553	0.48798	0.498759	0.477956	0.477433	0.470181	0.461535	0.466228	0.5025	0.476656	0.476819
																								Day 2	0.485492	0.527899	0.427326	0.460902	0.512606	0.471613	0.442651	0.510247	0.439117	0.468328	0.512553	0.468352	0.457261	0.458411	0.470083	0.470247	0.465751	0.521044	0.467344	0.508876
																								Day 3	0.541356	0.577008	0.429455	0.486741	0.547409	0.574081	0.49901	0.500898	0.481903	0.48664	0.58786	0.492395	0.51103	0.492842	0.506693	0.500917	0.530389	0.508257	0.502732	0.62833
																								Day 4	0.628527	0.624252	0.451052	0.530277	0.660318	0.752177	0.641803	0.505843	0.49353	0.568099	0.659419	0.493177	0.524414	0.617943	0.553961	0.520601	0.543831	0.519727	0.553607	0.651834
																								Day 5	0.705119	0.717081	0.485492	0.576152	0.724289	0.798684	0.773328	0.699817	0.529647	0.727106	0.765221	0.591009	0.589226	0.741954	0.563704	0.536726	0.541821	0.575763	0.61595	0.66668
																								Day 6	0.781329	0.74535	0.483605	0.57876	0.830469	0.807549	0.749032	0.687876	0.543989	0.810571	0.780408	0.66668	0.637306	0.825025	0.644206	0.647929	0.553157	0.623862	0.669704	0.687393
																								Day 7	0.803271	0.828194	0.483018	0.693532	0.874088	0.877258	0.786267	0.800837	0.526958	0.891503	0.775306	0.755208	0.699588	0.805419	0.73715	0.765978	0.625935	0.699628	0.736479	0.806797
																								Day 8	0.854892	0.911931	0.556069	0.677505	0.828288	0.866965	0.870994	0.803112	0.574551	0.859989	0.760526	0.781844	0.703634	0.769251	0.717447	0.830006	0.70994	0.77626	0.777998	0.869272
																								Day 9	0.846855	0.865733	0.608922	0.740341	0.822718	0.87555	0.859771	0.839485	0.692471	0.835757	0.807327	0.890904	0.665864	0.860405	0.740329	0.873241	0.824221	0.82595	0.747349	0.863067
																								Day 10	0.846042	0.879343	0.605865	0.655254	0.770998	0.848583	0.878032	0.871296	0.738507	0.876664	0.864842	0.883888	0.658783	0.762867	0.652185	0.864312	0.848341	0.805217	0.782072	0.880102
																								Day 11	0.847542	0.855563	0.653693	0.650111	0.725943	0.840309	0.869355	0.858222	0.758767	0.854396	0.86708	0.899841	0.666684	0.747554	0.643795	0.881535	0.867201	0.848011	0.794616	0.872523
																								Day 12	0.863258	0.819984	0.723032	0.663279	0.716379	0.856226	0.888307	0.841379	0.819602	0.773132	0.852299	0.903666	0.708758	0.789795	0.676762	0.901263	0.879809	0.845288	0.815488	0.868879
																								Day 13	0.864554	0.79107	0.781906	0.62501	0.718709	0.848966	0.890099	0.850559	0.825782	0.725551	0.831009	0.913543	0.708878	0.782801	0.724545	0.892444	0.878032	0.863495	0.750463	0.821116
																								Day 14	0.859428	0.833708	0.773083	0.648603	0.771448	0.810443	0.897141	0.8289	0.856644	0.741886	0.807101	0.917861	0.788727	0.771339	0.699458	0.906115	0.855314	0.841739	0.792136	0.871587
																								Day 15	0.878548	0.869411	0.800385	0.638846	0.80176	0.826911	0.897915	0.814969	0.857434	0.740021	0.797912	0.917283	0.791346	0.779346	0.686252	0.892335	0.804451	0.862159	0.811173	0.846889
																								Day 16	0.874579	0.862453	0.799658	0.668618	0.813611	0.834027	0.89301	0.842406	0.873162	0.78141	0.827248	0.922291	0.784069	0.78074	0.681831	0.886037	0.850026	0.840893	0.803362	0.845349
																								Day 17	0.881535	0.882762	0.804089	0.624545	0.796841	0.84889	0.896221	0.831584	0.876952	0.752733	0.820945	0.924896	0.813712	0.798516	0.659022	0.897986	0.862809	0.828491	0.836722	0.835713
																								Day 18	0.894293	0.886543	0.814702	0.650683	0.834229	0.865061	0.914265	0.833356	0.865642	0.745518	0.871956	0.929251	0.809363	0.90783	0.692043	0.909892	0.884006	0.807362	0.903196	0.793615
																								Day 19	0.898061	0.88465	0.83088	0.678586	0.842856	0.852909	0.923498	0.846311	0.871061	0.770089	0.877823	0.931892	0.831729	0.896086	0.699661	0.920367	0.863414	0.855865	0.909957	0.808971
																								Day 20	0.91315	0.883228	0.848174	0.697785	0.827609	0.847342	0.917696	0.83772	0.878294	0.732384	0.879337	0.934577	0.826197	0.882798	0.688302	0.915569	0.850391	0.85404	0.902603	0.830179
																								RND - P(6|6:0)
																									Fish 1	Fish 2	Fish 3	Fish 4	Fish 5	Fish 6	Fish 7	Fish 8	Fish 9	Fish 10	Fish 11	Fish 12	Fish 13	Fish 14	Fish 15	Fish 16	Fish 17	Fish 18	Fish 19	Fish 20
																								Day 1	0.489103	0.495192	0.475636	0.475057	0.491442	0.477498	0.463248	0.507615	0.479808	0.476613	0.48798	0.498759	0.477956	0.477433	0.470181	0.461535	0.464049	0.5025	0.47783	0.476819
																								Day 2	0.495183	0.529035	0.39826	0.452671	0.515791	0.462879	0.435217	0.512196	0.41832	0.465382	0.518674	0.45877	0.461699	0.448073	0.449674	0.468328	0.470815	0.523048	0.458245	0.51389
																								Day 3	0.554084	0.630446	0.398752	0.497153	0.565771	0.599087	0.530574	0.512682	0.479165	0.507634	0.639497	0.486791	0.528338	0.5071	0.519085	0.50365	0.550278	0.511884	0.518989	0.667416
																								Day 4	0.684425	0.6883	0.427445	0.561472	0.726941	0.842466	0.739603	0.506645	0.490808	0.621369	0.727469	0.490384	0.559419	0.673053	0.577344	0.531838	0.580476	0.532648	0.582149	0.738066
																								Day 5	0.81063	0.788572	0.482352	0.621581	0.817854	0.900628	0.872077	0.776232	0.535576	0.826719	0.87003	0.612459	0.617711	0.871536	0.588345	0.59065	0.561823	0.630046	0.700015	0.757223
																								Day 6	0.88689	0.848954	0.493749	0.653296	0.930614	0.902944	0.900391	0.793736	0.542256	0.902244	0.87979	0.736652	0.732302	0.926502	0.755616	0.773608	0.577904	0.733481	0.793873	0.775533
																								Day 7	0.922701	0.91652	0.488549	0.836184	0.945164	0.959396	0.93828	0.897911	0.539658	0.971715	0.859785	0.843086	0.832385	0.940679	0.866815	0.912507	0.706437	0.796501	0.862459	0.891458
																								Day 8	0.938174	0.964464	0.586806	0.814985	0.926603	0.949763	0.962869	0.918949	0.606015	0.92589	0.902888	0.853794	0.813932	0.906336	0.862345	0.958509	0.84106	0.896898	0.898629	0.963255
																								Day 9	0.945609	0.951958	0.687851	0.841824	0.922428	0.952588	0.957369	0.9494	0.749551	0.877579	0.90576	0.954825	0.779069	0.960101	0.855814	0.971508	0.929887	0.943594	0.867984	0.968674
																								Day 10	0.942403	0.967218	0.688583	0.731481	0.885443	0.932825	0.972867	0.95822	0.826425	0.966191	0.955204	0.963736	0.790775	0.904792	0.759348	0.964618	0.949421	0.921599	0.909604	0.963887
																								Day 11	0.940506	0.960039	0.775306	0.739664	0.819695	0.931898	0.976263	0.974126	0.863825	0.933943	0.952004	0.965128	0.805649	0.88324	0.739795	0.976581	0.966582	0.949596	0.907533	0.955358
																								Day 12	0.949269	0.941825	0.853147	0.733999	0.822165	0.949848	0.981325	0.971071	0.912373	0.873349	0.935345	0.974651	0.842373	0.91924	0.81735	0.973585	0.963763	0.937531	0.915691	0.959145
																								Day 13	0.954345	0.931429	0.901128	0.719699	0.838793	0.936481	0.979659	0.977924	0.918758	0.828089	0.937424	0.974948	0.863851	0.923107	0.842722	0.978256	0.965189	0.958074	0.874591	0.961503
																								Day 14	0.956406	0.940863	0.895442	0.747411	0.887728	0.902834	0.979694	0.982968	0.944763	0.848818	0.927024	0.983448	0.900031	0.900207	0.820919	0.980098	0.937313	0.949853	0.920804	0.977619
																								Day 15	0.959695	0.962781	0.909777	0.714576	0.9052	0.906222	0.973186	0.969157	0.937961	0.842024	0.919084	0.975115	0.907848	0.882597	0.801507	0.97536	0.93466	0.959962	0.939161	0.973991
																								Day 16	0.964378	0.956391	0.915649	0.762109	0.931653	0.913474	0.981576	0.972775	0.945609	0.87979	0.941305	0.980098	0.910538	0.897326	0.819545	0.975238	0.956249	0.955049	0.928088	0.967217
																								Day 17	0.957872	0.973521	0.916242	0.733962	0.911793	0.929791	0.981483	0.969157	0.950909	0.805751	0.936164	0.983366	0.9187	0.9164	0.804292	0.97532	0.949154	0.945454	0.950909	0.957296
																								Day 18	0.964737	0.956638	0.924627	0.763178	0.942403	0.942374	0.986655	0.979555	0.941103	0.823312	0.961697	0.981576	0.921673	0.969678	0.836355	0.973672	0.953639	0.929855	0.972255	0.936456
																								Day 19	0.966361	0.973776	0.942581	0.800407	0.937845	0.938694	0.986721	0.97959	0.937643	0.85428	0.969981	0.981576	0.93858	0.972821	0.83513	0.981969	0.958794	0.949596	0.976101	0.94901
																								Day 20	0.984982	0.973965	0.955784	0.831747	0.938053	0.940108	0.986587	0.967498	0.935956	0.815349	0.964855	0.983366	0.934458	0.966305	0.838444	0.980327	0.955434	0.956478	0.977886	0.943812

## Sheet: Figure 4
Figure 4b	Attraction parameter
	Curiosity - 1:0
		Fish 1	Fish 2	Fish 3	Fish 4	Fish 5	Fish 6	Fish 7	Fish 8	Fish 9	Fish 10	Fish 11	Fish 12	Fish 13	Fish 14	Fish 15	Fish 16	Fish 17	Fish 18	Fish 19	Fish 20
	Day 1	-0.066673	-0.0455679	-0.0205969	-0.0218999	-0.0478515	-0.0197064	-0.0440876	-0.0425094	-0.00471743	-0.0534032	0.00729998	-0.0455679	-0.0457875	-0.0288489	-5.55e-16	-0.0118776	-0.0184349	-0.0469528	-0.0190494	-0.0417731
	Day 2	0.029751	-0.0127129	-0.00190491	-0.056184	-5.55e-16	-0.0276032	-0.0602961	-0.0161013	-0.0593271	-0.0543303	-0.0109419	-0.048391	-0.00990197	-0.0491115	-0.0381388	-0.0274531	-0.0125326	-0.0595531	0.0188697	-0.0543303
	Day 3	0.0491844	0.00390655	0.0457779	0.00716897	-0.02778	0.0438129	-0.073075	-0.0430138	-0.0377764	-0.0521964	0.00567151	-0.0210341	-0.0145542	-0.0155051	0.027935	-0.0226432	0.0543303	-0.0218999	0.0103959	-0.0316597
	Day 4	0.134705	0.0123032	0.0600384	0.0247367	-0.067862	0.0151527	0.0105641	0.00357168	-0.0134367	-0.0534392	0.0111949	0.0373028	-0.0308552	0.119102	0.0805067	-0.0036499	0.0314256	-0.0314985	0.00178904	0.0165027
	Day 5	0.104174	0.0101702	0.0661813	0.0409584	-0.0607186	-0.0123903	0.0271205	-0.0114513	-0.0502831	0.0288644	0.00178904	0.045142	-0.0296318	0.0555594	0.124564	0.0370397	0.066153	0.00381709	0.0320307	-0.0127514
	Day 6	0.155416	0.083481	0.129702	0.100518	-0.0459997	0.001664	2.22e-16	0.0338371	-0.0195396	0.0510239	-0.0191985	0.0808135	0.0542945	0.236576	0.23022	0.0899345	0.202201	-0.0373162	0.102481	0.0565411
	Day 7	0.39969	0.129857	0.14959	0.0430492	-0.0657485	-0.0440708	0.00662295	0.0440948	0.0276836	0.0807302	-0.0218198	0.114102	0.155036	0.187303	0.450203	0.245631	0.162222	0.0428846	0.13439	0.0203404
	Day 8	0.479898	0.285484	0.276334	0.0627104	-0.0479485	-0.0510742	0.135322	0.150695	0.161301	0.0858142	0.0257308	0.0697721	0.149238	0.238924	0.501753	0.244915	0.328645	0.206911	0.256384	0.0273991
	Day 9	0.48064	0.224095	0.394675	0.217262	-0.0269378	0.110024	0.376262	0.264623	0.297134	0.335548	0.118251	0.138623	0.325324	0.350107	0.518807	0.323966	0.427592	0.274016	0.0830507	-0.0152295
	Day 10	0.512725	0.250017	0.375025	0.489898	0.0884867	0.129729	0.495914	0.442207	0.438156	0.4286	0.267576	0.389465	0.16782	0.217985	0.603431	0.550916	0.549432	0.336847	0.214423	0.0187406
	Day 11	0.546568	0.471603	0.467148	0.524161	0.154239	0.253306	0.503367	0.396254	0.375231	0.354122	0.615935	0.509095	0.200014	0.257443	0.579164	0.587343	0.392217	0.482551	0.426146	0.123296
	Day 12	0.659329	0.439094	0.42437	0.6331	0.206737	0.39019	0.487636	0.51198	0.35976	0.408085	0.698222	0.691343	0.467386	0.553756	0.643741	0.720257	0.645314	0.46531	0.475825	0.244003
	Day 13	0.843061	0.55045	0.546834	0.663938	0.309666	0.367237	0.509216	0.568066	0.390471	0.468011	0.721902	0.671097	0.591256	0.6382	0.68285	0.729038	0.688488	0.498304	0.454273	0.307188
	Day 14	0.780122	0.587498	0.636107	0.67223	0.38361	0.416421	0.529251	0.568799	0.473715	0.714333	0.772703	0.631621	0.404427	0.619876	0.710972	0.711389	0.631799	0.419824	0.564097	0.219359
	Day 15	0.782736	0.554492	0.645363	0.519902	0.425771	0.4197	0.56654	0.5852	0.542799	0.638794	0.784463	0.654648	0.386198	0.696713	0.790402	0.779364	0.727322	0.498316	0.607486	0.333356
	Day 16	0.77148	0.531597	0.662339	0.69922	0.495914	0.521346	0.61252	0.609469	0.500033	0.625657	0.827869	0.756629	0.599367	0.690046	0.791788	0.779389	0.800718	0.506791	0.610779	0.388628
	Day 17	0.776346	0.627949	0.609235	0.528865	0.53216	0.514788	0.603318	0.66783	0.460557	0.701685	0.85203	0.790216	0.634883	0.595358	0.795094	0.817921	0.814316	0.463118	0.608081	0.394491
	Day 18	0.830851	0.571708	0.605951	0.679913	0.443192	0.509902	0.569824	0.747138	0.477005	0.602667	0.865631	0.721359	0.628183	0.65661	0.841115	0.842441	0.791443	0.472486	0.67725	0.337884
	Day 19	0.821904	0.633376	0.642078	0.674386	0.404632	0.407922	0.613155	0.716219	0.447398	0.701195	0.839399	0.714801	0.790402	0.735835	0.848491	0.880197	0.85105	0.57722	0.686514	0.276685
	Day 20	0.825425	0.606763	0.665068	0.707283	0.504138	0.394763	0.583645	0.701539	0.470426	0.644779	0.845957	0.737753	0.797395	0.702388	0.861671	0.844886	0.815235	0.581434	0.711968	0.250431
	Curiosity - 2:1
		Fish 1	Fish 2	Fish 3	Fish 4	Fish 5	Fish 6	Fish 7	Fish 8	Fish 9	Fish 10	Fish 11	Fish 12	Fish 13	Fish 14	Fish 15	Fish 16	Fish 17	Fish 18	Fish 19	Fish 20
	Day 1	-0.200019	-0.136704	-0.075869	-0.0656998	-0.15791	-0.0591191	-0.146185	-0.127528	-0.0141523	-0.16021	0.0218999	-0.136704	-0.144245	-0.0865468	-1.67e-15	-0.0356328	-0.0553046	-0.140858	-0.0571483	-0.125319
	Day 2	0.0558191	-0.0318498	-0.0114077	-0.168552	-1.67e-15	-0.108289	-0.186737	-0.0697724	-0.177981	-0.162991	-0.0328256	-0.120977	-0.0297059	-0.140324	-0.114416	-0.0588281	-0.0301538	-0.1852	-0.0142871	-0.162991
	Day 3	0.0677674	-0.0178232	0.0736894	0.0107535	-0.0833399	0.0853955	-0.180139	-0.117866	-0.107151	-0.156589	0.0170145	-0.0695034	-0.0497967	-0.075441	0.089226	-0.0223897	0.0784771	-0.0656998	0.0436627	-0.111532
	Day 4	0.243263	0.047455	0.142867	0.106015	-0.225016	-0.0734519	0.046797	-0.0425562	-0.0231678	-0.171769	-0.0337104	0.0692767	-0.103456	0.182523	0.232449	-0.105759	-1.33e-15	-0.130445	-0.0161013	0.00993443
	Day 5	0.245751	0.0306143	0.0872791	0.174073	-0.192871	-0.0318044	0.0863003	-0.079854	-0.111949	0.0152295	0.0107151	0.129097	-0.0391091	0.122875	0.145432	0.0421082	0.028793	-0.114513	0.170831	-0.00540579
	Day 6	0.410027	0.241042	0.28936	0.269054	-0.137999	0.0198689	-0.0751	0.136374	0.0319172	0.0357776	-0.0731758	0.216095	0.15345	0.431609	0.301138	0.156205	0.461572	-0.157907	0.170225	0.0678308
	Day 7	0.884165	0.31421	0.259153	0.180012	-0.202787	-0.140478	-0.014828	0.0636087	0.113801	0.103796	-0.0428602	0.179414	0.446184	0.418632	0.78845	0.488651	0.364312	0.23713	0.190154	-0.0748802
	Day 8	1.02325	0.581192	0.605951	0.143811	-0.143845	-0.142867	0.197381	0.34023	0.387781	0.11882	0.102048	0.209316	0.27837	0.577928	0.693151	0.453051	0.821168	0.649958	0.355425	-0.115586
	Day 9	0.990115	0.582128	0.745082	0.430029	0.0151781	0.127877	0.720442	0.583658	0.704745	0.568406	0.541842	0.247541	0.691556	0.677786	0.811699	0.726367	0.846489	0.628421	0.15345	-0.175304
	Day 10	1.02691	0.691588	0.858609	0.77522	0.185321	0.216408	0.759918	0.902088	0.858609	0.816447	0.797395	0.643607	0.447715	0.512472	0.976457	1.09004	1.04852	0.734744	0.487667	-0.0753819
	Day 11	1.00007	0.990115	0.79638	0.904033	0.35764	0.403305	0.696916	0.85355	0.878347	0.934488	1.35653	0.584197	0.428601	0.580204	1.04355	1.17491	0.945827	0.723489	0.627461	0.111119
	Day 12	1.24671	0.967006	0.714333	1.08244	0.416977	0.845957	0.753744	0.841273	0.845196	0.946014	1.49763	1.14786	0.954373	1.00997	1.05358	1.17044	1.22529	0.808135	0.737423	0.171152
	Day 13	1.35185	1.27731	0.934488	1.11578	0.71722	0.767263	0.838871	1.10534	0.90105	1.15771	1.45554	1.09547	1.16646	1.07928	1.02665	1.22643	1.37009	0.855032	0.60004	0.37691
	Day 14	1.24423	1.33232	0.944324	1.12879	0.776346	0.83612	0.858609	1.09098	0.986842	1.32521	1.46797	1.22376	1.08411	1.06619	1.05683	1.10697	1.37009	0.822798	0.865151	0.222988
	Day 15	1.31009	1.29285	0.895141	0.960263	0.927334	0.757427	0.91139	1.21711	1.13494	1.21683	1.39877	1.27311	0.875898	1.25174	1.12007	1.10424	1.36009	0.831137	0.996661	0.402404
	Day 16	1.29577	1.34219	0.914814	1.2179	0.944049	0.895141	0.914814	1.14933	1.01977	1.25624	1.40866	1.32246	1.28144	1.11578	1.12632	1.25444	1.379	0.815491	0.94555	0.457658
	Day 17	1.29712	1.36373	0.885304	0.970214	1.02325	0.954161	0.845957	1.21496	1.02962	1.30828	1.49271	1.35206	1.25718	0.970214	1.15701	1.28129	1.40866	0.860754	1.01711	0.500034
	Day 18	1.27583	1.32567	0.855794	1.1882	0.90105	0.973834	0.816447	1.25337	0.967169	1.21683	1.48286	1.28298	1.25718	1.02336	1.19008	1.40585	1.45554	0.894099	0.966508	0.565403
	Day 19	1.28154	1.32405	0.865631	1.24061	0.858609	0.875467	0.845957	1.2858	1.01977	1.34492	1.52227	1.23943	1.41069	1.11948	1.22713	1.52334	1.5174	0.907037	0.943771	0.494209
	Day 20	1.26324	1.24593	0.895141	1.2435	1.03625	0.80661	0.826284	1.24639	0.940949	1.27595	1.52227	1.30828	1.40076	1.03318	1.27721	1.52079	1.50997	0.937252	0.950312	0.494209
	Curiosity - 3:0
		Fish 1	Fish 2	Fish 3	Fish 4	Fish 5	Fish 6	Fish 7	Fish 8	Fish 9	Fish 10	Fish 11	Fish 12	Fish 13	Fish 14	Fish 15	Fish 16	Fish 17	Fish 18	Fish 19	Fish 20
	Day 1	-0.066673	-0.0455679	-0.0229379	-0.0267666	-0.0526366	-0.0197064	-0.0487284	-0.0425094	-0.00471743	-0.0534032	0.00729998	-0.0455679	-0.0480815	-0.0265086	-5.55e-16	-0.0118776	-0.0184349	-0.0469528	-0.0190494	-0.0417731
	Day 2	0.134272	-0.0148633	-0.00189768	-0.056184	-5.55e-16	-0.0401725	-0.0727711	-0.0464319	-0.0593271	-0.0543303	-0.0109419	-0.0443584	-0.00990197	-0.0222242	-0.0401725	-0.0215281	-0.0125326	-0.065849	0.0283046	-0.0543303
	Day 3	0.175998	0.0119057	0.0944122	0.00716897	-0.02778	0.058828	-0.0375031	-0.0500036	-0.02778	-0.0521964	0.0094169	0.0387627	-0.0103528	0.0880695	0.0514744	-0.0207172	0.0927494	-0.0218999	0.131535	-0.0315422
	Day 4	0.409933	0.056342	0.126721	0.0669061	-0.0714337	0.0583848	0.0437859	0.0230922	0.0724127	-0.0496221	0.0168868	0.0592502	-0.0144938	0.419263	0.250927	0.0166371	0.12	-0.0357171	0.13621	0.034713
	Day 5	0.35054	0.057631	0.218994	0.116049	-0.0464319	0.0318044	0.0644111	0.109878	-0.00556628	0.0971105	0.0322604	0.156426	0.0185887	0.120849	0.276005	0.106465	0.275163	0.0152103	0.200725	0.0215069
	Day 6	0.503412	0.264073	0.434886	0.243628	-0.0477848	0.0182433	0.1	0.261615	0.0567416	0.107333	0.0138418	0.263883	0.171942	0.55481	0.496439	0.277697	0.494581	0.0239428	0.241152	0.077995
	Day 7	0.87049	0.318813	0.407062	0.195959	-0.109193	-0.0133342	0.209239	0.182469	0.208995	0.21712	0.164033	0.336706	0.460133	0.349176	0.808779	0.517397	0.397878	0.179323	0.390873	0.0202034
	Day 8	0.907498	0.621203	0.645363	0.200013	-0.0325923	-0.00821072	0.48188	0.435927	0.511899	0.274853	0.14631	0.334465	0.429089	0.55936	0.797008	0.505916	0.74658	0.585074	0.505225	0.0440708
	Day 9	0.890787	0.635804	0.776346	0.571945	0.0792634	0.139582	0.701195	0.615556	0.691839	0.64149	0.419491	0.336656	0.665003	0.697218	0.783837	0.67769	0.837146	0.620847	0.245167	-0.0590259
	Day 10	0.920853	0.714807	0.760706	0.804365	0.327809	0.300512	0.760706	0.786006	0.778929	0.72747	0.65671	0.610601	0.508567	0.501706	0.831422	0.889321	0.870808	0.646903	0.581602	0.127343
	Day 11	0.910951	0.844427	0.862474	0.881637	0.384131	0.487717	0.750869	0.804439	0.763597	0.813168	0.917958	0.637604	0.541417	0.665607	0.866946	0.926113	0.824676	0.75005	0.777833	0.360569
	Day 12	0.950558	0.855081	0.826284	0.907954	0.499193	0.71808	0.74759	0.847256	0.760313	0.868159	0.960654	0.852515	0.82009	0.904508	0.870705	0.950063	0.913968	0.734268	0.818237	0.505119
	Day 13	0.963939	0.901537	0.882025	0.927573	0.64397	0.682012	0.754148	0.905626	0.789871	0.908106	0.963939	0.812861	0.887102	0.924403	0.887662	0.960263	0.937356	0.728692	0.793386	0.678557
	Day 14	0.96059	0.921372	0.901698	0.921372	0.697721	0.731195	0.757427	0.899389	0.809889	0.954161	0.973834	0.868909	0.872755	0.927214	0.916728	0.960459	0.943864	0.723842	0.8529	0.540071
	Day 15	0.960654	0.921372	0.914814	0.907954	0.811935	0.727917	0.773821	0.922881	0.842678	0.944324	0.973834	0.871978	0.828915	0.930525	0.911244	0.970164	0.950476	0.721057	0.885001	0.594589
	Day 16	0.960654	0.914814	0.914814	0.944324	0.842161	0.809889	0.780379	0.919794	0.83612	0.941045	0.973834	0.85203	0.920194	0.937252	0.93438	0.970164	0.970555	0.726259	0.884019	0.578454
	Day 17	0.960654	0.940851	0.888583	0.917958	0.875263	0.803331	0.773821	0.930294	0.80661	0.954161	0.977113	0.845704	0.943771	0.904033	0.931096	0.970214	0.970555	0.75005	0.894976	0.611528
	Day 18	0.95744	0.924028	0.891862	0.950882	0.855081	0.826284	0.770542	0.930869	0.826284	0.934488	0.977113	0.849236	0.940656	0.927093	0.93438	0.980099	0.967277	0.773762	0.916309	0.577742
	Day 19	0.95744	0.943957	0.895141	0.954161	0.842678	0.767263	0.790216	0.940851	0.80661	0.95737	0.977113	0.882025	0.963939	0.937148	0.93438	0.977038	0.973834	0.808318	0.923902	0.482619
	Day 20	0.963998	0.937252	0.882025	0.950882	0.901698	0.74759	0.7771	0.940851	0.80661	0.954086	0.977113	0.918093	0.963939	0.937252	0.940949	0.980263	0.977113	0.838606	0.940754	0.465147
	Curiosity + random features - 1:0
		Fish 1	Fish 2	Fish 3	Fish 4	Fish 5	Fish 6	Fish 7	Fish 8	Fish 9	Fish 10	Fish 11	Fish 12	Fish 13	Fish 14	Fish 15	Fish 16	Fish 17	Fish 18	Fish 19	Fish 20
	Day 1	0.00485484	-0.0172007	-0.040004	-0.0455679	-0.054637	-0.0262555	-0.0316771	-0.0523859	-0.00478515	-0.0350035	-0.0493318	-0.0400036	-0.0238752	-0.020002	0.0073	0.0337697	0.00480815	-0.0430663	-0.0238752	-0.00683434
	Day 2	0.00888968	0.0148633	0.0388387	0.00534817	2.22e-16	-0.0276032	-0.043845	-0.0338631	-0.0343377	-0.0466962	-0.0440567	0.0195141	-0.0645937	0.0649418	-0.0166287	0.0159468	-0.0981293	-0.0550894	-0.00250652	0.0373659
	Day 3	0.0299171	0.177963	0.0555617	0.0825764	0.0240408	0.216979	0.116676	0.054637	0.0708027	0.142159	0.161461	0.0579008	-0.0585734	0.0526357	-0.00431072	-0.00526371	0.102449	-0.0196104	0.02609	0.348762
	Day 4	0.0574218	0.246907	0.33145	0.323561	0.0677674	0.307005	0.338027	0.113936	0.211882	0.40519	0.32235	0.172032	0.0954632	0.133632	0.151255	0.263182	0.29	0.00448471	0.0946031	0.40635
	Day 5	0.187952	0.388098	0.540395	0.200021	0.171388	0.307402	0.367683	0.0534406	0.270065	0.464708	0.355535	0.333369	0.128216	0.0909158	0.262716	0.289702	0.361082	0.0862143	0.157908	0.546603
	Day 6	0.335202	0.47788	0.632718	0.195892	0.261503	0.254846	0.396	0.120182	0.488413	0.480612	0.371461	0.268449	0.349588	0.175386	0.34191	0.330242	0.454205	0.25484	0.202284	0.542665
	Day 7	0.413575	0.33205	0.481915	0.186456	0.150888	0.302168	0.636044	0.125011	0.434548	0.603321	0.366411	0.226014	0.434337	0.312278	0.525686	0.286436	0.475845	0.251459	0.314418	0.520534
	Day 8	0.60712	0.220426	0.560382	0.231987	0.135898	0.348686	0.592565	0.194046	0.482186	0.622617	0.516993	0.310737	0.459862	0.462539	0.563114	0.271914	0.527471	0.44405	0.312524	0.453852
	Day 9	0.752028	0.35673	0.621061	0.267738	0.172787	0.278525	0.567505	0.152701	0.394562	0.6275	0.510081	0.402345	0.600846	0.4111	0.51671	0.32577	0.566218	0.419762	0.381322	0.572323
	Day 10	0.764543	0.291302	0.643965	0.287236	0.403979	0.475508	0.605359	0.104959	0.437161	0.619269	0.656971	0.461598	0.56453	0.507288	0.516609	0.323703	0.674638	0.216622	0.505299	0.670549
	Day 11	0.729378	0.197221	0.510416	0.364402	0.485148	0.505572	0.603099	0.158712	0.460802	0.444075	0.679155	0.422413	0.478126	0.580761	0.486729	0.301776	0.582024	0.530575	0.41961	0.659054
	Day 12	0.771922	0.204918	0.520877	0.329391	0.639905	0.589422	0.7039	0.045458	0.354998	0.56342	0.644974	0.510385	0.429706	0.58556	0.64088	0.181194	0.585756	0.636413	0.464626	0.666104
	Day 13	0.843197	0.257858	0.372429	0.352086	0.571957	0.64116	0.587221	0.0760514	0.329505	0.553231	0.641623	0.444107	0.546918	0.5962	0.633006	0.311193	0.787826	0.607384	0.511223	0.681785
	Day 14	0.816636	0.305577	0.468244	0.393082	0.596	0.667284	0.587714	0.175614	0.355459	0.613956	0.692636	0.49521	0.579178	0.738672	0.617857	0.29248	0.754377	0.733881	0.477385	0.685032
	Day 15	0.744438	0.335651	0.480353	0.38689	0.640043	0.697642	0.606165	0.246113	0.346965	0.669012	0.556448	0.488121	0.545828	0.757751	0.619632	0.338305	0.666713	0.763919	0.527433	0.677114
	Day 16	0.723599	0.365879	0.521976	0.4158	0.740049	0.719707	0.647776	0.246621	0.313676	0.689467	0.6044	0.524454	0.52792	0.698937	0.55892	0.352146	0.805612	0.729107	0.615033	0.679905
	Day 17	0.750051	0.310366	0.518396	0.418469	0.722456	0.700728	0.6573	0.18201	0.276615	0.714334	0.625045	0.498747	0.595632	0.833703	0.645763	0.352014	0.793514	0.75314	0.623532	0.69987
	Day 18	0.835955	0.328694	0.511058	0.465067	0.716241	0.616848	0.662187	0.43383	0.282705	0.710933	0.707796	0.525774	0.513264	0.791575	0.633254	0.383901	0.690769	0.757948	0.69288	0.743107
	Day 19	0.792923	0.334512	0.584216	0.412616	0.729598	0.526702	0.752823	0.322061	0.270482	0.735194	0.702846	0.459158	0.508001	0.659621	0.708387	0.338268	0.716772	0.764138	0.704745	0.759215
	Day 20	0.742319	0.394718	0.575959	0.447584	0.686514	0.464018	0.710248	0.388541	0.250018	0.716743	0.672521	0.503371	0.509062	0.641253	0.709488	0.366465	0.707033	0.701804	0.692868	0.667291
	Curiosity + random features - 2:1
		Fish 1	Fish 2	Fish 3	Fish 4	Fish 5	Fish 6	Fish 7	Fish 8	Fish 9	Fish 10	Fish 11	Fish 12	Fish 13	Fish 14	Fish 15	Fish 16	Fish 17	Fish 18	Fish 19	Fish 20
	Day 1	0.0145645	-0.0516021	-0.105011	-0.136704	-0.149658	-0.0787665	-0.101589	-0.157158	-0.0143554	-0.105011	-0.147995	-0.120011	-0.0789557	-0.060006	0.0219	0.101309	-1.33e-15	-0.129199	-0.0716256	-0.020503
	Day 2	0.026669	0.0381388	0.0953639	0.0241313	6.66e-16	-0.0512864	-0.229833	-0.109101	-0.0901365	-0.215551	-0.13159	0.00733568	-0.193781	0.186548	-0.0214818	0.00692905	-0.294388	-0.165268	-0.00751955	0.118431
	Day 3	0.0980478	0.29474	0.13045	0.100488	-0.00722961	0.307724	0.23178	0.0710968	0.139085	0.233106	0.381332	0.00808713	-0.17572	0.133473	-0.019782	-0.0973078	0.0963058	-0.0588312	0.0967855	0.613388
	Day 4	0.0710968	0.452307	0.705965	0.488052	0.138087	0.569497	0.353807	0.166684	0.285436	0.640349	0.660241	0.36368	0.213813	0.3711	0.26638	0.400959	0.551	0.0134541	0.273998	0.660433
	Day 5	0.398142	0.632817	0.979376	0.148841	0.377205	0.66191	0.507295	0.0079164	0.529456	0.819425	0.679458	0.460966	0.307216	0.120009	0.485631	0.370314	0.713123	0.0596079	0.372739	0.666722
	Day 6	0.821526	0.807487	1.26331	0.300024	0.488407	0.576967	0.63	0.132087	0.887574	0.84591	0.765754	0.414938	0.572779	0.294567	0.615604	0.319757	0.891288	0.496817	0.37294	0.886711
	Day 7	0.786971	0.777838	1.04623	0.375828	0.238112	0.710427	0.808229	0.177981	0.720798	1.04065	0.767216	0.171192	0.783854	0.651714	0.978762	0.455927	0.852068	0.547663	0.686252	0.725008
	Day 8	1.32161	0.510803	1.02304	0.446843	0.34394	0.777411	0.701112	0.214741	0.871043	1.00771	0.860726	0.353463	0.852273	0.983484	0.959546	0.312245	1.03855	0.787044	0.717072	0.664173
	Day 9	1.30224	0.727868	1.11951	0.513659	0.386787	0.677471	0.719571	0.0920321	0.761421	1.10178	0.924974	0.392904	1.15111	0.851339	0.950389	0.459021	1.05502	0.948994	0.790092	0.771487
	Day 10	1.31865	0.579969	1.09103	0.547216	0.804675	0.996281	0.818247	-0.0228154	0.797225	1.03915	1.07686	0.488437	1.22768	1.13124	0.972572	0.534295	1.39714	0.64088	0.919925	0.852461
	Day 11	1.36375	0.300021	1.05415	0.636051	0.726694	0.992799	0.849572	-0.0274243	0.905397	0.752666	1.11181	0.428627	0.932345	1.15583	1.00381	0.370664	1.09497	0.973048	0.768219	0.840508
	Day 12	1.43125	0.366635	1.07702	0.60712	0.869025	1.05553	1.00789	0.0166371	0.60712	0.937889	0.896307	0.741053	0.837274	1.244	1.12712	0.118431	1.11965	1.03061	0.894439	0.889349
	Day 13	1.48892	0.459215	0.71544	0.577613	0.699372	1.21025	0.726768	0.0110709	0.631626	0.753952	0.827826	0.54655	1.16979	1.23607	1.16583	0.300027	1.37261	1.16067	0.99331	0.947157
	Day 14	1.50565	0.565107	0.87607	0.61961	0.756311	1.25389	0.648878	0.0851124	0.486666	0.955772	0.9748	0.829056	1.21901	1.43088	1.20447	0.254924	1.40974	1.20673	0.890846	0.854153
	Day 15	1.50011	0.604137	0.978204	0.642903	0.831738	1.29302	0.805565	0.246673	0.525586	1.03736	0.804659	0.661862	1.11181	1.47159	1.24263	0.477316	1.32301	1.13653	0.942339	0.896861
	Day 16	1.46326	0.674787	0.876568	0.744734	0.990115	1.37383	0.748515	0.245733	0.527511	1.12445	0.904478	0.677507	1.04841	1.4194	1.16083	0.394605	1.51301	1.2398	1.09053	0.909471
	Day 17	1.45481	0.550211	0.82361	0.759215	0.860754	1.35639	0.908439	0.12234	0.299496	1.09372	0.855657	0.616506	1.13216	1.52488	1.23144	0.428608	1.48741	1.19157	1.20521	0.87747
	Day 18	1.45206	0.4792	0.921466	0.857203	1.00007	1.32288	1.00419	0.449063	0.389501	1.06007	0.978793	0.730926	0.894243	1.48139	1.19438	0.432471	1.40826	1.14745	1.31322	0.986439
	Day 19	1.46056	0.400712	0.929449	0.686794	0.888216	1.212	0.937223	0.306915	0.380308	1.09007	1.05243	0.746845	0.878634	1.26769	1.34569	0.397789	1.39673	1.21375	1.24884	0.94527
	Day 20	1.52169	0.587562	0.984105	0.806952	0.9573	1.20008	1.09049	0.326115	0.373728	1.04007	1.08673	0.649262	0.886926	1.14745	1.38899	0.437947	1.44716	1.16036	1.1813	0.982915
	Curiosity + random features - 3:0
		Fish 1	Fish 2	Fish 3	Fish 4	Fish 5	Fish 6	Fish 7	Fish 8	Fish 9	Fish 10	Fish 11	Fish 12	Fish 13	Fish 14	Fish 15	Fish 16	Fish 17	Fish 18	Fish 19	Fish 20
	Day 1	0.00485484	-0.0196098	-0.0350035	-0.0455679	-0.054637	-0.0262555	-0.0383782	-0.0523859	-0.00478515	-0.0350035	-0.0493318	-0.0400036	-0.0237492	-0.020002	0.0073	0.0337697	0.00481	-0.0478515	-0.0238752	-0.00683434
	Day 2	0.00888968	0.0782307	0.0900331	0.0106963	0.00448	0.0128216	0.00621169	-0.0564385	-0.0365623	-0.0524313	-0.0087727	0.0806925	-0.0645937	0.0493558	-0.0190494	0.0416705	-0.0772507	-0.0550894	0.00250652	0.176486
	Day 3	0.126893	0.353121	0.231224	0.192417	0.0602468	0.423118	0.401707	0.152956	0.242783	0.290982	0.415716	0.226691	-0.0498959	0.138351	0.0305704	0.0463266	0.242229	-0.0196104	0.0697756	0.651315
	Day 4	0.299546	0.414908	0.61862	0.592936	0.210874	0.56859	0.550611	0.320032	0.448889	0.693043	0.59805	0.331417	0.268647	0.29767	0.308953	0.534415	0.591	0.00448471	0.327463	0.760058
	Day 5	0.461229	0.630195	0.840986	0.436738	0.499075	0.639728	0.604498	0.156828	0.587677	0.788711	0.71502	0.552059	0.390074	0.176259	0.560393	0.524298	0.66672	0.175454	0.461423	0.774131
	Day 6	0.67089	0.77398	0.881088	0.389034	0.62043	0.542449	0.737	0.307872	0.754028	0.800437	0.770686	0.494677	0.650977	0.45045	0.662606	0.598359	0.794346	0.536579	0.520334	0.831207
	Day 7	0.729555	0.771051	0.797245	0.4042	0.433074	0.625805	0.851088	0.269863	0.689374	0.8507	0.731522	0.398169	0.684266	0.699631	0.829522	0.528917	0.843981	0.614834	0.65446	0.818244
	Day 8	0.916582	0.646144	0.833411	0.542787	0.44254	0.724486	0.789137	0.352969	0.777841	0.855657	0.844466	0.567629	0.736368	0.875849	0.875068	0.46091	0.878069	0.847647	0.724961	0.780319
	Day 9	0.944219	0.765718	0.862858	0.639655	0.517277	0.623431	0.802299	0.284317	0.713288	0.866969	0.876875	0.623338	0.886512	0.841337	0.853274	0.582659	0.935217	0.827267	0.744807	0.827267
	Day 10	0.965702	0.759456	0.879646	0.636796	0.800055	0.809965	0.829691	0.207492	0.738692	0.823067	0.929018	0.696681	0.839759	0.911897	0.882625	0.645002	0.959249	0.675327	0.821974	0.835774
	Day 11	0.962459	0.510019	0.829769	0.714342	0.859118	0.820847	0.82359	0.220417	0.767155	0.683323	0.937673	0.631329	0.776614	0.926571	0.870464	0.590644	0.928756	0.890134	0.795973	0.841787
	Day 12	0.972809	0.615152	0.807754	0.655223	0.879858	0.845419	0.885162	0.21247	0.593265	0.791722	0.904172	0.76386	0.784229	0.920675	0.948607	0.393555	0.93915	0.926251	0.797008	0.869923
	Day 13	0.959997	0.71584	0.698937	0.607384	0.860754	0.872968	0.818244	0.21313	0.583224	0.73129	0.914299	0.707735	0.896677	0.932088	0.931688	0.513936	0.970164	0.937889	0.829201	0.842523
	Day 14	0.966842	0.750492	0.780777	0.667304	0.858376	0.880258	0.794346	0.31319	0.620796	0.769416	0.941845	0.764456	0.941746	0.971899	0.928391	0.485371	0.973705	0.95212	0.804108	0.843809
	Day 15	0.966786	0.784402	0.854398	0.677806	0.891684	0.920853	0.816541	0.437649	0.657507	0.789169	0.906203	0.744641	0.896256	0.972096	0.94114	0.553046	0.953629	0.949131	0.840056	0.857451
	Day 16	0.966951	0.802526	0.76741	0.761298	0.881831	0.920853	0.8377	0.403407	0.58488	0.805749	0.908995	0.759399	0.882414	0.961806	0.916294	0.63563	0.980263	0.966338	0.894274	0.833106
	Day 17	0.967006	0.693961	0.753716	0.73499	0.861671	0.917688	0.845106	0.286814	0.546286	0.793041	0.917018	0.767845	0.928146	0.969454	0.938102	0.619524	0.977038	0.94998	0.906882	0.846736
	Day 18	0.977038	0.710248	0.818249	0.823185	0.858376	0.894968	0.843698	0.583553	0.568461	0.779685	0.921831	0.770419	0.858405	0.976497	0.93074	0.685976	0.963939	0.959997	0.930755	0.828915
	Day 19	0.977038	0.691538	0.817065	0.737252	0.838606	0.875263	0.862366	0.482252	0.508058	0.803059	0.936197	0.767883	0.86354	0.945919	0.962523	0.615617	0.980328	0.956874	0.947517	0.832832
	Day 20	0.976886	0.786152	0.812835	0.810224	0.851786	0.834492	0.847515	0.529941	0.428602	0.760051	0.946101	0.745286	0.84781	0.938631	0.965994	0.654324	0.977038	0.957017	0.947517	0.819453
	Contrastive - 1:0
		Fish 1	Fish 2	Fish 3	Fish 4	Fish 5	Fish 6	Fish 7	Fish 8	Fish 9	Fish 10	Fish 11	Fish 12	Fish 13	Fish 14	Fish 15	Fish 16	Fish 17	Fish 18	Fish 19	Fish 20
	Day 1	-0.0508524	-0.0528681	-0.0616794	-0.0501133	-0.0478403	-0.0440567	-0.0486769	-0.0471953	-0.0400036	-0.0287001	-0.0523966	-0.0485033	-0.0762594	-0.0524063	-0.0464	-0.0488932	-0.0352	-0.0497783	-0.0572738	-0.0413979
	Day 2	-0.069588	-0.0459805	-0.0632461	-0.0196794	-0.0607	-0.0681052	2.22e-16	-0.0516292	-0.0627353	-0.0642249	-0.0430138	-0.0895011	-0.0800805	-0.0370398	-0.0311949	0.0362504	-0.0927095	-0.0378817	-0.0111949	0.0788587
	Day 3	-0.00523597	0.0902719	0.0215069	0.110328	-0.052445	0.039185	0.104803	0.0250018	-0.00891329	0.0440948	0.0348456	0.0567416	-0.0247367	0.0941452	0.0771984	0.0711794	0.0226892	0.248167	0.0274933	0.134761
	Day 4	0.0380649	0.195925	0.152669	0.137819	2.22e-16	0.118652	0.114244	0.0736894	0.0707855	0.104537	0.0955697	0.104803	0.0639077	0.0561443	0.0905986	0.0676205	0.0155	0.270145	0.0446766	0.279172
	Day 5	0.0289628	0.270242	0.113021	0.174451	0.0101702	0.260812	0.224002	0.134957	0.127022	0.217256	0.12437	0.151954	0.0418789	0.0574363	0.227366	0.139906	0.017008	0.316924	0.0298033	0.338027
	Day 6	0.0539168	0.381223	0.172661	0.205638	0.00509373	0.289448	0.241	0.267624	0.14842	0.149922	0.123947	0.16756	0.0184886	0.021489	0.306004	0.206364	0.0234129	0.511301	0.0416001	0.33222
	Day 7	0.0842164	0.525633	0.153987	0.295795	0.00673446	0.341403	0.193838	0.157905	0.216327	0.195136	0.153467	0.256158	0.189843	0.0942211	0.359749	0.232411	0.0345987	0.48087	0.0396066	0.408191
	Day 8	0.0708166	0.528865	0.247821	0.345095	0.00668941	0.307442	0.216947	0.38438	0.163132	0.204131	0.282591	0.306501	0.127343	0.024795	0.304369	0.288448	0.0411889	0.483682	0.0066011	0.431501
	Day 9	0.111884	0.346492	0.150181	0.230256	0.0132022	0.401098	0.190408	0.318204	0.257969	0.26748	0.315457	0.257461	0.100833	0.0843031	0.345723	0.349675	0.103455	0.465762	0.0298033	0.400362
	Day 10	0.127525	0.356345	0.193942	0.160421	0.0066011	0.377882	0.127157	0.297598	0.2426	0.356072	0.426717	0.277797	0.10816	0.225929	0.37713	0.343884	0.139582	0.478444	0.0477791	0.336656
	Day 11	0.154893	0.213129	0.240352	0.329902	-0.0289628	0.364312	0.0513734	0.245631	0.232893	0.339006	0.48661	0.364609	0.142388	0.194043	0.420464	0.39301	0.194043	0.492262	0.0163945	0.274853
	Day 12	0.104485	0.265591	0.397333	0.196595	0.0135602	0.377487	0.0795316	0.362547	0.218008	0.315457	0.542046	0.34394	0.0858142	0.277702	0.475825	0.432605	0.177458	0.440303	0.032789	0.292744
	Day 13	0.0797395	0.379335	0.499199	0.241869	0.0718089	0.397986	0.106606	0.393553	0.285484	0.255831	0.615804	0.48087	0.231038	0.349096	0.438567	0.490436	0.191432	0.428112	0.042766	0.332237
	Day 14	0.0776911	0.303797	0.608736	0.2007	0.145339	0.217109	0.163834	0.388261	0.30798	0.299853	0.573108	0.512812	0.331126	0.473541	0.401365	0.507944	0.235706	0.382531	0.0611611	0.390754
	Day 15	0.0975271	0.338838	0.60605	0.166965	0.144814	0.227671	0.320968	0.432865	0.306918	0.230785	0.592814	0.50425	0.369517	0.496722	0.364263	0.458074	0.229251	0.527814	0.091843	0.434739
	Day 16	0.125836	0.330071	0.668369	0.230785	0.163891	0.236502	0.352665	0.507472	0.372907	0.239547	0.493454	0.453341	0.471603	0.452175	0.502504	0.473354	0.30002	0.490436	0.115654	0.419597
	Day 17	0.160341	0.441737	0.730498	0.16249	0.219445	0.418396	0.332232	0.500871	0.349422	0.251282	0.586924	0.431962	0.217836	0.518186	0.414501	0.415836	0.248781	0.505299	0.0878997	0.434239
	Day 18	0.203994	0.381843	0.571708	0.241163	0.221313	0.394585	0.368619	0.429559	0.298146	0.258028	0.534461	0.525459	0.300696	0.524787	0.378314	0.508746	0.308093	0.56265	0.0769282	0.483584
	Day 19	0.258295	0.479898	0.538757	0.151825	0.269439	0.420904	0.234339	0.487385	0.361369	0.272438	0.554135	0.426695	0.353662	0.463364	0.41917	0.402806	0.382864	0.619091	0.0465147	0.496743
	Day 20	0.22518	0.434812	0.557441	0.182879	0.270333	0.363358	0.184831	0.534606	0.329989	0.250017	0.527903	0.430977	0.44189	0.347777	0.360951	0.482672	0.326722	0.620732	0.103686	0.492619
	Contrastive - 2:1
		Fish 1	Fish 2	Fish 3	Fish 4	Fish 5	Fish 6	Fish 7	Fish 8	Fish 9	Fish 10	Fish 11	Fish 12	Fish 13	Fish 14	Fish 15	Fish 16	Fish 17	Fish 18	Fish 19	Fish 20
	Day 1	-0.167086	-0.158604	-0.185038	-0.15034	-0.15719	-0.13217	-0.133345	-0.141586	-0.120011	-0.0861003	-0.15719	-0.14551	-0.228778	-0.157219	-0.152	-0.14668	-0.106	-0.149335	-0.19207	-0.124194
	Day 2	-0.215157	-0.143414	-0.201597	-0.0912409	-0.164	-0.193562	0.0543	-0.18322	-0.205191	-0.203685	-0.193562	-0.280177	-0.240241	-0.150849	-0.198544	0.0769297	-0.284607	-0.0795515	-0.0504711	0.0971293
	Day 3	-0.068306	0.323917	-0.0375698	0.176483	-0.135634	0.107333	0.15454	0.0377047	-0.101612	0.0370397	-0.0627221	0.0744734	-0.0636087	0.133699	0.0687879	0.128123	-0.00527278	0.422254	-6.66e-16	0.271778
	Day 4	0.0207627	0.477999	0.268984	0.180225	-0.0052	0.297499	0.195781	0.230785	-6.66e-16	0.16175	0.0153857	0.262051	0.0362719	-0.0531953	0.0998319	0.0425562	-0.0103	0.329753	0.0931099	0.452963
	Day 5	0.0459997	0.540346	0.127777	0.25567	-0.0306143	0.56927	0.406004	0.337978	0.144912	0.367901	0.197315	0.296841	0.0805423	6.66e-16	0.374385	0.258639	0.0253824	0.369744	0.060004	0.530685
	Day 6	0.031144	0.785768	0.326553	0.404582	-0.0153857	0.530054	0.384	0.505299	0.232411	0.184547	0.0201356	0.487667	0.0909152	-0.0402712	0.418273	0.41509	-0.015026	0.709894	0.0915316	0.573643
	Day 7	0.261342	0.986369	0.246248	0.455863	-0.0255554	0.600041	0.28868	0.437318	0.286239	0.319394	0.229251	0.64628	0.31421	0.195339	0.572956	0.34153	0.0198689	0.742319	0.069541	0.698539
	Day 8	0.232374	0.934164	0.326447	0.735502	2e-15	0.748743	0.275638	0.810866	0.232411	0.366635	0.422914	0.633552	0.203404	0.0350608	0.527623	0.415413	0.0891148	0.823891	0.069541	0.81733
	Day 9	0.46236	0.68857	0.354754	0.46716	0.0498372	0.760617	0.35054	0.474816	0.34153	0.618285	0.317902	0.499159	0.153729	0.166398	0.578112	0.496586	0.301503	0.803909	0.0554659	0.712918
	Day 10	0.312101	0.845957	0.405703	0.276469	0.0249601	0.681156	0.219527	0.655811	0.250017	0.614255	0.520696	0.487923	0.169446	0.421348	0.538242	0.421173	0.352089	0.799363	0.0891148	0.53293
	Day 11	0.463118	0.619713	0.548209	0.657579	0.0719227	0.695624	0.145843	0.506122	0.363347	0.533593	0.596066	0.622491	0.270921	0.456112	0.641834	0.46716	0.464257	0.860929	0.0394763	0.434239
	Day 12	0.320021	0.737753	0.746294	0.399345	0.224505	0.800056	0.195219	0.69953	0.32992	0.574295	0.683213	0.58308	0.198689	0.556739	0.590122	0.670149	0.310021	0.931804	0.0246322	0.45579
	Day 13	0.235408	0.875467	0.894099	0.51198	0.229183	0.678437	0.184944	0.747525	0.38411	0.621751	0.878347	0.759215	0.510778	0.73859	0.560368	0.773249	0.303503	0.839648	0.0246322	0.552275
	Day 14	0.144768	0.826284	0.894099	0.42567	0.178888	0.442983	0.267142	0.807363	0.453639	0.613902	0.714333	0.918011	0.71149	0.957088	0.582128	0.649958	0.471603	0.903177	0.223895	0.611882
	Day 15	0.180012	0.885304	0.983509	0.379576	0.166959	0.470031	0.510239	0.821836	0.503459	0.629794	0.845196	0.909609	0.752559	0.93041	0.526525	0.531878	0.444289	0.954849	0.269967	0.799395
	Day 16	0.229251	0.852273	1.06586	0.53246	0.327836	0.515894	0.604137	0.930755	0.654406	0.606	0.590122	0.839252	0.761245	0.799395	0.673312	0.608081	0.586016	0.930378	0.221284	0.766113
	Day 17	0.283601	0.954161	1.0856	0.365634	0.548209	0.648285	0.646903	0.910508	0.531233	0.641834	0.726572	0.79638	0.412963	0.996776	0.524787	0.630551	0.480032	0.937238	0.175304	0.799395
	Day 18	0.424321	0.83531	0.880059	0.563796	0.368795	0.59803	0.730049	0.873602	0.489109	0.667818	0.651359	0.850057	0.569786	1.01997	0.568406	0.681402	0.665607	1.02498	0.157371	0.753744
	Day 19	0.474241	1.00339	0.866502	0.341044	0.441351	0.660044	0.466918	0.880655	0.452766	0.691588	0.703017	0.920459	0.658828	0.986576	0.66726	0.575796	0.976924	1.01438	0.145738	0.783303
	Day 20	0.482619	1.01007	0.861443	0.504984	0.422914	0.647884	0.420127	0.90006	0.452766	0.671686	0.637604	0.963458	0.771195	0.824676	0.514885	0.636406	0.725214	1.0629	0.239405	0.783303
	Contrastive - 3:0
		Fish 1	Fish 2	Fish 3	Fish 4	Fish 5	Fish 6	Fish 7	Fish 8	Fish 9	Fish 10	Fish 11	Fish 12	Fish 13	Fish 14	Fish 15	Fish 16	Fish 17	Fish 18	Fish 19	Fish 20
	Day 1	-0.0508524	-0.0572738	-0.0616794	-0.0501133	-0.0478403	-0.0440567	-0.0465673	-0.0471953	-0.0400036	-0.0242847	-0.0523966	-0.0485033	-0.0762594	-0.0524063	-0.0508	-0.0444484	-0.0402	-0.0497783	-0.0596079	-0.0413979
	Day 2	-0.0339348	-0.00191219	-0.0632461	0.0652221	-0.0342	-0.0609363	0.158	0.00381709	-0.0221419	-0.0678949	0.00538638	-0.0895011	-0.0763558	0.0483307	0.0220604	0.13434	-0.0726973	0.0492462	0.0639146	0.228024
	Day 3	0.054105	0.336884	0.112709	0.306072	-0.0309676	0.236813	0.226164	0.235731	0.110328	0.189487	0.181197	0.325111	0.0565411	0.325068	0.301776	0.19431	0.0526353	0.526644	0.114	0.374585
	Day 4	0.107646	0.461048	0.417837	0.366223	0.0052	0.453051	0.29249	0.355542	0.247	0.337978	0.276469	0.326188	0.201391	0.150988	0.268311	0.218488	0.0468	0.553997	0.134957	0.569217
	Day 5	0.108069	0.632977	0.351654	0.371356	0.0477848	0.620732	0.51138	0.471535	0.366753	0.500889	0.392217	0.495626	0.196652	0.189	0.573418	0.41727	0.0921565	0.64116	0.0909152	0.740536
	Day 6	0.195818	0.731593	0.492367	0.543592	0.0119666	0.648926	0.516	0.704397	0.416549	0.393756	0.300861	0.533371	0.109991	0.135687	0.672959	0.587454	0.0468259	0.822278	0.147218	0.709997
	Day 7	0.322774	0.856485	0.402364	0.69555	0.0323702	0.679774	0.433477	0.494091	0.519471	0.474259	0.426231	0.649351	0.474069	0.39802	0.695774	0.561778	0.147605	0.76876	0.160011	0.761796
	Day 8	0.30678	0.858376	0.518108	0.779744	0.056	0.692356	0.540107	0.810866	0.434125	0.523034	0.611981	0.671279	0.411195	0.220183	0.63765	0.622491	0.200671	0.792923	0.0582401	0.774512
	Day 9	0.465067	0.796774	0.319819	0.6467	-0.00495901	0.780159	0.492367	0.655218	0.559067	0.656031	0.607301	0.635461	0.396066	0.391623	0.620674	0.706031	0.410241	0.829623	0.164441	0.771952
	Day 10	0.440165	0.855557	0.48064	0.462869	0.00499201	0.720818	0.3093	0.690523	0.553303	0.754673	0.802684	0.675909	0.368619	0.646508	0.632149	0.682098	0.528088	0.817623	0.205994	0.720442
	Day 11	0.495803	0.70448	0.632149	0.776346	0.128214	0.761038	0.18558	0.645483	0.591877	0.704249	0.775998	0.779714	0.477569	0.610779	0.685476	0.733838	0.621304	0.816069	0.0738965	0.611882
	Day 12	0.407062	0.790216	0.750466	0.61957	0.281109	0.74266	0.278931	0.77821	0.5129	0.676612	0.816447	0.728746	0.368795	0.616481	0.727022	0.732253	0.572177	0.834516	0.165857	0.590722
	Day 13	0.360158	0.891862	0.84494	0.645912	0.278652	0.770322	0.363815	0.730498	0.65073	0.66726	0.885304	0.806506	0.66067	0.75426	0.717152	0.775944	0.540532	0.804108	0.171064	0.702033
	Day 14	0.310021	0.852515	0.894274	0.593949	0.225822	0.613717	0.46942	0.758328	0.63207	0.653508	0.826284	0.847232	0.732722	0.838072	0.69541	0.794223	0.635494	0.770601	0.267344	0.756629
	Day 15	0.340023	0.855319	0.910804	0.558257	0.249175	0.644714	0.662777	0.805334	0.646302	0.626488	0.862352	0.853634	0.767878	0.840852	0.673312	0.737423	0.651785	0.863073	0.357167	0.812245
	Day 16	0.420464	0.812553	0.944233	0.670114	0.294334	0.681402	0.679641	0.877946	0.763384	0.639115	0.803331	0.826432	0.778929	0.784463	0.759523	0.793386	0.768508	0.855481	0.359479	0.776367
	Day 17	0.469147	0.901537	0.940949	0.575289	0.453364	0.821904	0.68408	0.874438	0.734503	0.699546	0.829563	0.807042	0.597399	0.848241	0.707283	0.771096	0.721441	0.841163	0.349096	0.822714
	Day 18	0.613374	0.871557	0.858142	0.675087	0.343356	0.805096	0.702526	0.82095	0.650464	0.70338	0.80661	0.840056	0.69541	0.884356	0.67385	0.801735	0.799395	0.861171	0.281109	0.790216
	Day 19	0.714333	0.907803	0.871132	0.532374	0.462717	0.830055	0.61069	0.85105	0.67223	0.713381	0.809889	0.817633	0.741771	0.862704	0.696916	0.764361	0.85203	0.869025	0.251695	0.780379
	Day 20	0.708173	0.891327	0.894968	0.619246	0.480897	0.814008	0.543838	0.850803	0.643607	0.687753	0.80661	0.854361	0.808634	0.825559	0.644194	0.791999	0.822423	0.877819	0.382029	0.780018
	RND - 1:0
		Fish 1	Fish 2	Fish 3	Fish 4	Fish 5	Fish 6	Fish 7	Fish 8	Fish 9	Fish 10	Fish 11	Fish 12	Fish 13	Fish 14	Fish 15	Fish 16	Fish 17	Fish 18	Fish 19	Fish 20
	Day 1	-0.0217939	-0.00961631	-0.0487284	-0.049886	-0.0171166	-0.0450045	-0.0711174	0.00507666	-0.0403839	-0.0488932	-0.0240408	-0.00248164	-0.0440876	-0.0451349	-0.0548	-0.0769305	-0.0719	0.0050005	-0.0443393	-0.0463617
	Day 2	-0.0214442	0.0614089	-0.102405	-0.0785189	0.0253	-0.0501133	-0.0927	0.0223142	-0.0645213	-0.0658966	0.00209661	-0.0421977	-0.0792359	-0.0526357	-0.0812035	-0.0595055	-0.0821709	0.034208	-0.0569152	0.00796876
	Day 3	0.00751936	0.0515506	-0.073075	-0.0343538	0.0178584	0.0790771	-0.0616351	0.0124786	-0.0153268	-0.0363317	0.0991465	-0.0267196	-0.00927713	-0.0511289	-0.0459805	-0.00366327	2.22e-16	-0.00371775	-0.0166	0.0666724
	Day 4	0.0803798	0.0958979	-0.114634	0.00914144	0.139	0.237689	0.0390841	0	-0.00917	0.0478048	0.137108	-0.00392188	0.0183164	0.1006	0.0381153	-0.0074912	0.0414	0.0348456	0.041961	0.144012
	Day 5	0.190941	0.155051	-0.0103528	0.0693481	0.235886	0.426645	0.323172	0.103082	-0.012501	0.12683	0.29518	0.0873085	0.0639901	0.243	0.0513311	0.0270291	0.0445665	0.0445665	0.103082	0.127423
	Day 6	0.327994	0.241249	-0.0432938	0.0652221	0.373726	0.366871	0.298	0.196205	0.0316597	0.324814	0.304175	0.146783	0.166005	0.323913	0.0787009	0.0728541	0.0567416	0.162023	0.161536	0.187037
	Day 7	0.37203	0.45459	-0.0104393	0.176484	0.386535	0.460359	0.449848	0.388806	0.0369094	0.481683	0.268791	0.276174	0.269334	0.378632	0.206182	0.301953	0.0948974	0.241005	0.208807	0.414772
	Day 8	0.470393	0.550055	0.0412414	0.154199	0.288	0.53635	0.4613	0.523275	0.0565411	0.369508	0.295802	0.257856	0.259094	0.345632	0.179002	0.467251	0.131735	0.307402	0.263571	0.475246
	Day 9	0.415893	0.397061	0.112756	0.282324	0.262976	0.493069	0.486374	0.520042	0.0961612	0.294844	0.261169	0.47849	0.16753	0.423421	0.200872	0.554261	0.229228	0.416698	0.202181	0.503121
	Day 10	0.382886	0.485484	0.134896	0.177659	0.305013	0.422672	0.622689	0.43925	0.205496	0.341022	0.487943	0.433747	0.20667	0.330519	0.1014	0.462487	0.353564	0.24062	0.241798	0.527764
	Day 11	0.396615	0.327045	0.152239	0.165367	0.225698	0.445338	0.7165	0.518632	0.25002	0.278774	0.481523	0.511821	0.206207	0.282402	0.090916	0.543902	0.399594	0.317627	0.257162	0.556982
	Day 12	0.442974	0.302568	0.157908	0.139633	0.195417	0.520833	0.758869	0.484999	0.342078	0.227661	0.453852	0.426329	0.241219	0.258538	0.16336	0.571472	0.420557	0.341157	0.286003	0.597482
	Day 13	0.391999	0.251693	0.231987	0.112459	0.197755	0.507157	0.804406	0.514163	0.28197	0.229807	0.387784	0.530908	0.279472	0.321842	0.185644	0.440487	0.428042	0.379752	0.213757	0.508665
	Day 14	0.439106	0.340788	0.215254	0.155569	0.132363	0.361082	0.81691	0.591727	0.362405	0.238959	0.360622	0.580568	0.398755	0.28816	0.149437	0.558052	0.375275	0.440511	0.292092	0.567615
	Day 15	0.458534	0.40205	0.257904	0.135669	0.212136	0.377811	0.796287	0.522596	0.397837	0.221697	0.326071	0.490532	0.468173	0.252722	0.156549	0.519335	0.273443	0.485531	0.333359	0.506164
	Day 16	0.504106	0.428612	0.313001	0.196926	0.233528	0.385685	0.810873	0.529669	0.435335	0.264449	0.414576	0.692661	0.48502	0.17216	0.179311	0.536321	0.351158	0.419624	0.342944	0.433995
	Day 17	0.496008	0.521682	0.257712	0.140232	0.279006	0.442019	0.79929	0.514853	0.474008	0.192842	0.464254	0.695105	0.390225	0.245529	0.130291	0.544697	0.429843	0.407724	0.434636	0.435061
	Day 18	0.556931	0.578728	0.282754	0.176705	0.288516	0.525564	0.856125	0.477349	0.450183	0.242742	0.552386	0.670889	0.466418	0.508951	0.179036	0.584816	0.402423	0.412261	0.531164	0.374793
	Day 19	0.495069	0.598857	0.281272	0.185925	0.270852	0.480365	0.860357	0.510019	0.451235	0.270614	0.597889	0.719285	0.528228	0.438282	0.196443	0.646093	0.35524	0.409034	0.535685	0.437649
	Day 20	0.592932	0.570103	0.337426	0.249513	0.236631	0.482718	0.795598	0.470837	0.48357	0.200017	0.536843	0.710082	0.520214	0.354744	0.143908	0.585074	0.308008	0.405973	0.575442	0.483307
	RND - 2:1
		Fish 1	Fish 2	Fish 3	Fish 4	Fish 5	Fish 6	Fish 7	Fish 8	Fish 9	Fish 10	Fish 11	Fish 12	Fish 13	Fish 14	Fish 15	Fish 16	Fish 17	Fish 18	Fish 19	Fish 20
	Day 1	-0.0653816	-0.0288489	-0.146185	-0.149658	-0.0513498	-0.135014	-0.226687	0.01523	-0.106899	-0.14668	-0.0721223	-0.00744491	-0.132263	-0.135405	-0.179	-0.230791	-0.203	0.0150015	-0.133018	-0.139085
	Day 2	-0.104659	0.188737	-0.286981	-0.235557	0.0633	-0.189559	-0.274	0.0609806	-0.204016	-0.202328	-0.0440288	-0.120518	-0.243611	-0.0638347	-0.243611	-0.190034	-0.220693	0.108442	-0.146951	0.0476228
	Day 3	-0.0226432	0.159849	-0.287524	-0.0684463	0.128581	0.034806	-0.131485	-0.0213538	-0.0919611	-0.0285736	0.0453603	-0.0170791	0.0278314	-0.0121467	-0.148866	-0.0219796	0.011	-0.0222239	6.66e-16	0.15034
	Day 4	0.139157	0.242623	-0.262156	0.0819732	0.279	0.521492	0.278937	0.0198033	-0.0996	0.114513	0.224261	-0.0766268	0.113932	0.193753	0.144912	-0.027935	0.0961	0.0675957	0.118769	0.28918
	Day 5	0.243875	0.366763	-0.102213	0.211589	0.421908	0.737541	0.668933	0.344659	-0.0121961	0.265845	0.468173	0.0361475	0.142868	0.579	0.109193	-0.0280395	0.0857204	0.101251	0.249575	0.241398
	Day 6	0.36331	0.539913	-0.133204	0.183466	0.725469	0.618153	0.432	0.370047	0.0898944	0.708215	0.426645	0.334713	0.318923	0.701669	0.222028	0.100008	0.0319172	0.274706	0.31524	0.377139
	Day 7	0.499082	0.65823	-0.0602458	0.278128	0.724197	1.114	0.63676	0.627381	0.0367802	1.15194	0.506162	0.520387	0.412053	0.737765	0.399655	0.425184	0.218198	0.422171	0.530093	0.754741
	Day 8	0.741501	1.04698	0.00702642	0.400036	0.547	1.01428	0.767497	0.740951	0.0493638	0.913655	0.55401	0.407807	0.324776	0.570896	0.428604	0.765894	0.254256	0.330639	0.539929	0.909911
	Day 9	0.574996	0.908576	6.66e-16	0.382112	0.532116	1.09036	0.7445	0.841532	0.231726	0.723331	0.620522	0.899422	0.210411	0.895863	0.382078	0.841871	0.560621	0.645763	0.46198	0.89634
	Day 10	0.584459	1.049	0.113596	0.38496	0.551511	0.88326	0.963171	0.79929	0.496102	1.00409	0.938727	0.882433	0.368458	0.607646	0.229025	0.726486	0.770084	0.626912	0.435061	0.886711
	Day 11	0.54194	0.879892	0.149688	0.284607	0.31431	0.907456	1.00745	0.848019	0.45886	0.760711	0.981783	0.880161	0.327905	0.602588	0.227374	0.736114	0.835925	0.824361	0.487887	0.922682
	Day 12	0.70194	0.738216	0.370401	0.193753	0.330866	0.931133	1.14267	0.803834	0.571166	0.573963	0.906767	0.809588	0.384238	0.57836	0.372877	0.816275	0.901257	0.699027	0.575688	1.00828
	Day 13	0.588829	0.605259	0.538209	0.197621	0.317278	0.814152	1.05062	0.889802	0.590008	0.379191	0.764102	1.05642	0.486156	0.62318	0.382269	0.730962	0.869891	0.787044	0.489944	0.730121
	Day 14	0.625047	0.714348	0.435148	0.308561	0.291765	0.72512	1.12299	0.988711	0.607337	0.575111	0.698376	1.15651	0.616308	0.627668	0.296601	0.846489	0.775209	0.857211	0.517664	1.13506
	Day 15	0.694126	0.952358	0.533373	0.206912	0.533846	0.744943	1.09549	0.858008	0.687285	0.585059	0.633074	1.09099	0.61104	0.589684	0.321257	0.893349	0.536162	0.892928	0.570938	1.0525
	Day 16	0.709798	0.884779	0.563952	0.248574	0.474279	0.883225	1.10236	0.985231	0.781468	0.643965	0.774602	1.22102	0.680404	0.40512	0.309245	0.840889	0.734754	0.795515	0.59768	0.871764
	Day 17	0.718869	1.03359	0.62054	0.214695	0.408631	1.17338	1.24454	0.82842	0.810081	0.554104	0.754246	1.24459	0.582693	0.521	0.202087	0.862366	0.754821	0.750058	0.913655	0.83032
	Day 18	0.83536	1.05666	0.570664	0.181146	0.680188	1.03018	1.26502	0.901705	0.80206	0.407807	0.912155	1.28226	0.660188	0.961013	0.320307	0.850652	0.829092	0.796215	0.959345	0.628723
	Day 19	0.808657	1.03317	0.569812	0.295299	0.651769	0.989632	1.25503	0.837017	0.82865	0.52209	0.953137	1.23924	0.880872	0.860532	0.303157	1.01022	0.719825	0.786469	1.05219	0.797526
	Day 20	0.968947	1.08726	0.712632	0.366763	0.557108	0.9361	1.26297	0.793536	0.717469	0.43224	0.981988	1.31141	0.682179	0.768282	0.351377	0.831137	0.717072	0.79812	1.03189	0.913579
	RND - 3:0
		Fish 1	Fish 2	Fish 3	Fish 4	Fish 5	Fish 6	Fish 7	Fish 8	Fish 9	Fish 10	Fish 11	Fish 12	Fish 13	Fish 14	Fish 15	Fish 16	Fish 17	Fish 18	Fish 19	Fish 20
	Day 1	-0.0217939	-0.00961631	-0.0487284	-0.049886	-0.0171166	-0.0450045	-0.0711174	0.0101533	-0.0403839	-0.0488932	-0.0240408	-0.00248164	-0.0440876	-0.0451349	-0.0548	-0.0769305	-0.0719	0.0050005	-0.0443393	-0.0463617
	Day 2	-0.0135933	0.0756005	-0.156535	-0.0759816	0.0169	-0.0524063	-0.095	0.0224051	-0.0840067	-0.0656421	0.00418445	-0.0678024	-0.0772599	-0.0814017	-0.0854774	-0.0671837	-0.0590598	0.0420875	-0.0590679	0.0139176
	Day 3	0.0544131	0.162514	-0.130988	-0.0267196	0.0791424	0.148162	0	0.0143379	-0.0285736	-0.00190491	0.153361	-0.0265172	0.0239428	0.0204098	-0.00578079	2.22e-16	0.0554	0.0147612	0.00727	0.223704
	Day 4	0.259982	0.237922	-0.128916	0.0664256	0.319	0.504354	0.314561	0.00330055	-0.0147	0.147298	0.330688	-0.033141	0.0474487	0.261739	0.110716	0.0526355	0.114	0.0675957	0.0950771	0.310229
	Day 5	0.447251	0.336145	-0.021698	0.178845	0.487218	0.710204	0.624269	0.334656	0.0285738	0.435618	0.599215	0.151652	0.155567	0.571	0.115052	0.0926712	0.0833394	0.160596	0.250927	0.28034
	Day 6	0.656421	0.544652	-0.0359438	0.205844	0.737313	0.710699	0.665	0.421293	0.0514744	0.659543	0.59584	0.32397	0.321454	0.687671	0.354866	0.370481	0.118288	0.329549	0.397488	0.380983
	Day 7	0.725471	0.725837	-0.0291285	0.487513	0.748649	0.86749	0.802571	0.691438	0.0489545	0.833396	0.570225	0.545879	0.482867	0.756154	0.545664	0.648273	0.268042	0.478636	0.537109	0.689916
	Day 8	0.797526	0.84589	0.116833	0.428011	0.681	0.854969	0.844618	0.755236	0.120729	0.760514	0.58556	0.536746	0.479307	0.669844	0.519592	0.830006	0.428604	0.599289	0.631149	0.841683
	Day 9	0.780632	0.782946	0.268	0.565267	0.685608	0.844689	0.844308	0.80006	0.277365	0.696905	0.639972	0.811828	0.370228	0.824558	0.497092	0.882416	0.667347	0.787666	0.505374	0.852461
	Day 10	0.754064	0.803067	0.299799	0.308968	0.624158	0.754452	0.905986	0.813588	0.505699	0.771795	0.822523	0.779589	0.39273	0.606983	0.29482	0.854153	0.754703	0.656576	0.616588	0.836126
	Day 11	0.760341	0.708302	0.346435	0.292754	0.497244	0.78132	0.931804	0.861881	0.560192	0.711123	0.799328	0.860705	0.399543	0.577779	0.271719	0.863697	0.798156	0.74301	0.683292	0.83462
	Day 12	0.811446	0.635573	0.509169	0.273098	0.523144	0.838777	0.952365	0.860776	0.681782	0.524992	0.770965	0.843981	0.530614	0.613683	0.415893	0.890472	0.805564	0.731898	0.707104	0.871624
	Day 13	0.78729	0.593803	0.603819	0.212138	0.51842	0.813074	0.955772	0.875949	0.661003	0.468919	0.740536	0.878199	0.580558	0.652058	0.480806	0.857451	0.823265	0.825515	0.553154	0.789533
	Day 14	0.815333	0.705689	0.594791	0.317209	0.533492	0.709798	0.948695	0.893302	0.730962	0.437012	0.70831	0.914152	0.743963	0.623622	0.431331	0.904007	0.757854	0.82884	0.63338	0.865027
	Day 15	0.842636	0.773905	0.616282	0.245667	0.644412	0.702868	0.945643	0.857459	0.752402	0.498907	0.657389	0.881595	0.7511	0.556931	0.343309	0.886537	0.67723	0.853108	0.711164	0.852189
	Day 16	0.845106	0.780712	0.654324	0.35772	0.652067	0.754515	0.962587	0.866258	0.825307	0.534113	0.748327	0.934772	0.754093	0.559364	0.377139	0.888574	0.760805	0.804675	0.721429	0.794652
	Day 17	0.842636	0.831241	0.644908	0.299105	0.657801	0.779205	0.962459	0.858217	0.774595	0.405675	0.815388	0.933978	0.744153	0.637099	0.353597	0.882806	0.830251	0.791424	0.794067	0.766839
	Day 18	0.883248	0.848558	0.656765	0.378817	0.696913	0.833401	0.969557	0.852949	0.725384	0.463679	0.886072	0.929519	0.748563	0.871948	0.413315	0.910508	0.777429	0.75545	0.885463	0.717404
	Day 19	0.875507	0.847301	0.688857	0.415237	0.6966	0.828879	0.96966	0.867194	0.738459	0.541532	0.914592	0.922051	0.80551	0.856177	0.422016	0.930755	0.780277	0.795389	0.895372	0.779389
	Day 20	0.912651	0.877711	0.766975	0.489148	0.674704	0.800915	0.969402	0.800755	0.734621	0.470264	0.907119	0.936908	0.789535	0.800057	0.423884	0.924028	0.733143	0.777435	0.902768	0.781745

## Sheet: Figure 5
INTRINSIC CURIOSITY MODULE					INTRINSIC CURIOSITY MODULE + RANDOM FEATURES					RANDOM NETWORK DISTILLATION					CONTRASTIVE LEARNING					Figure, for Visual Reference:
episode	orange_average_pairwise_distances	orange_std_pairwise_distances	blue_average_pairwise_distances	blue_std_pairwise_distances	episode	orange_average_pairwise_distances	orange_std_pairwise_distances	blue_average_pairwise_distances	blue_std_pairwise_distances	episode	orange_average_pairwise_distances	orange_std_pairwise_distances	blue_average_pairwise_distances	blue_std_pairwise_distances	episode	orange_average_pairwise_distances	orange_std_pairwise_distances	blue_average_pairwise_distances	blue_std_pairwise_distances
1	26.4195739244238	1.281016976351151	36.83787938970911	1.8867603414981082	1	22.8386	1.07306	33.4417	1.46406	1	26.8321	1.19007	27.4777	1.42369	1	29.78436416241304	1.3096955116555102	27.724946016929188	1.2716037172685175
2	25.649151702410162	1.1387176015926737	18.82035673601618	1.2071541858389085	2	31.5891	1.52845	41.6234	1.82964	2	33.2974	1.5625	41.3461	1.80363	2	29.340813266905695	1.4754449227771762	20.71434077578308	0.9639778813205698
3	32.03988852261518	1.698623480827959	25.410934034624375	1.3442925936477859	3	44.8335	1.77708	33.2914	1.45976	3	30.5067	1.44872	33.6763	1.63077	3	23.424279943984274	1.4899653464433147	20.237690910653715	0.9669818367000832
4	11.330488415766558	0.5475752374803323	16.420846791973293	0.916718150074489	4	34.5776	1.58953	34.6178	1.46679	4	32.2432	1.59254	41.0563	1.803	4	24.345150739478754	1.6988801980496213	9.2617919906697	0.415613327733186
5	22.469933273157462	1.2733883130876409	8.726492033808578	0.46812894758408874	5	43.446	1.84664	31.3123	1.59179	5	28.0516	1.33536	37.0625	1.6991	5	21.064284779376933	1.5444502935849995	12.115721201405751	0.5696502349270076
6	13.762300104815065	0.7207657871458081	6.18621758336898	0.31509174898917064	6	32.683	1.68409	20.694	1.15019	6	20.7703	1.26972	34.9705	1.67995	6	25.05233535572597	1.6566087882668399	11.003763081372371	0.7086167435875401
7	19.572712369147364	1.2163640352328793	8.955020308177852	0.45730266612964804	7	26.6771	1.16492	30.1671	1.78257	7	20.8298	1.31105	41.4343	1.82742	7	11.8978131268828	0.7043099032611498	10.642025535828981	0.5461183917004573
8	11.835578356982413	0.5734832397825613	15.489924125250564	0.8124951460059774	8	42.9108	1.76163	24.7081	1.50783	8	13.13	0.695387	32.7364	1.68731	8	9.292046987611496	0.5212964654164514	20.458055778642336	1.408695978431974
9	13.061279116443101	0.717787099814912	11.242048616224434	0.5287817057104518	9	32.2603	1.41891	25.0454	1.44461	9	19.1163	1.01416	11.0481	0.57803	9	5.041571654555175	0.23336638797604783	20.192249928398205	1.544775358416245
10	7.931824765216142	0.38974518361144894	14.316821235358914	0.7692233364411956	10	38.5976	1.73146	22.6214	1.38394	10	7.81001	0.35282	13.663	0.84585	10	4.941850003170546	0.23125240280100706	21.16045731454366	1.4617765530507572
11	5.960688056487011	0.3105503504945209	29.110147560479895	1.5968423899787096	11	32.2671	1.55785	16.093	0.797733	11	5.83449	0.283884	20.5909	1.37462	11	3.9532022887805955	0.1927598225162645	13.039743417481265	0.6184356755026207
12	2.973333657809969	0.13904497358996562	7.635393915993049	0.3405900141735032	12	29.3311	1.37234	17.5901	1.21004	12	4.04338	0.18693	17.9059	1.627	12	5.547474008250736	0.33867854163367195	16.501287175314605	0.9894433750561613
13	3.732583218866816	0.22406284691818745	8.214293954855286	0.3675951935506368	13	27.692	1.47076	17.7505	0.968428	13	2.87651	0.120943	12.7872	1.08472	13	4.136509195911039	0.25547218977975605	11.436506117354094	0.5233603557613543
14	3.127720133237718	0.14109979873685244	8.203700484413805	0.3755197862417041	14	29.1224	1.76187	25.2985	1.53117	14	3.07392	0.139713	5.99789	0.357392	14	3.5440713866177944	0.2032057150304516	15.92372715876543	0.9244616646472981
15	2.7307519276400805	0.1304143660378167	9.1214726873467	0.4239789588137572	15	23.4649	1.63227	18.8076	1.29204	15	2.79707	0.128156	5.01878	0.283801	15	2.6163557126481014	0.13440882973232543	11.600287247879457	0.6904816533141507
16	3.2872899356644205	0.14139500387788423	15.871034611091693	0.8135624707045924	16	22.4856	1.86909	10.7513	0.572049	16	3.2733	0.154106	4.24741	0.227632	16	2.7211752979213624	0.14909998733526705	10.6221808907727	0.6402766808975489
17	3.539340860094526	0.15411073697096364	10.115686925114053	0.4720945623584372	17	19.8951	1.55666	14.3372	1.14685	17	3.50306	0.183594	3.03749	0.142423	17	2.175908450682048	0.0994762077146816	7.153636143100431	0.35816768040833546
18	3.5354800893892437	0.17379321843541246	9.46289371090872	0.48303310981309094	18	21.5813	1.70574	14.3606	1.2782	18	2.46106	0.121057	4.0204	0.201446	18	2.1361640621357942	0.10094124070776753	11.86942590518223	0.7630594665474248
19	3.2765354493418504	0.1592230473017749	20.31374343988205	0.9398884417138819	19	15.8092	1.21897	20.1403	1.61394	19	1.8394	0.0858263	3.52488	0.193944	19	2.0875885972939625	0.09702763457786114	17.474392019197335	1.2960970279178337
20	2.56352205661705	0.12337137648353166	14.549447098011056	0.7940222752848689	20	11.9562	0.790399	18.4996	1.33397	20	1.68562	0.0777874	2.68058	0.130692	20	3.233482548418987	0.17919621560026205	6.597687901743753	0.32400410089363346
21	2.5323408288594536	0.12445704684488447	19.440557322283308	1.1160402747029043	21	12.6488	0.763229	27.3107	1.44089	21	1.76724	0.0820345	2.92167	0.143357	21	2.6072850394443017	0.1371489370277341	7.0758061247339334	0.3580821582211617
22	3.3654698291834926	0.17769740096881886	18.664063359734637	1.0753950659578992	22	16.9103	1.40084	22.7585	1.04712	22	1.61329	0.0718352	3.71842	0.184022	22	2.8335007498414404	0.15205557653019194	7.1323386582222765	0.3237290848782336
23	3.557352054863879	0.20778426101642086	14.249371995173075	0.6701999489565312	23	9.95187	0.711831	14.7135	0.946876	23	1.70285	0.0759924	3.0025	0.162056	23	2.700900629092196	0.14099921876041044	6.467876166577538	0.2978100480840795
24	2.790102896912788	0.13759911739793645	15.47763417847966	1.4045606353844144	24	17.2503	1.33699	21.8312	1.50733	24	1.95611	0.0924992	2.54138	0.113945	24	1.9394892645594792	0.09207040969499786	7.046957090252475	0.32494943944157545
25	2.5965551029480975	0.12400066674186733	10.087365984241172	0.6351972072695882	25	18.4862	1.42626	20.005	1.49402	25	2.04716	0.0990939	2.2289	0.102711	25	2.0662641014703547	0.09657992161491834	8.068704427695923	0.3925655310865397
26	2.8634123169012407	0.13830364628940253	11.238909403505696	0.6564452697722802	26	9.82694	0.590848	10.7524	0.561921	26	2.06692	0.100168	2.54796	0.127127	26	2.135521854786259	0.10492507005262508	8.42170671484136	0.39645547551271876
27	3.13128983969266	0.15691471627325262	13.03674651549452	1.1190267738431368	27	7.52793	0.595226	10.3048	0.472277	27	1.89739	0.0924254	2.99762	0.165634	27	1.8749029153117485	0.09008673954297715	6.543535433487503	0.3189719561752227
28	2.972685181349498	0.14145530651698174	13.79557312844649	0.8521915617371023	28	9.32397	0.789093	9.86079	0.531556	28	1.54731	0.0706178	2.48735	0.125801	28	1.9918683786030071	0.09721193148399171	8.798801950472754	0.4479344836475399
29	2.777497504111564	0.14337845657269516	15.832341118949731	1.2036662558970423	29	15.4783	1.4473	8.39282	0.42871	29	1.70523	0.0769125	1.93592	0.0937933	29	2.27695368804937	0.11458205810788337	8.40870419474319	0.40883096691977866
30	2.5671197789637867	0.12665303929853974	10.026764829011197	0.5964400240829105	30	20.697	1.87691	5.43371	0.294523	30	1.81801	0.0898939	2.83316	0.151176	30	2.674730307909602	0.16575797590527538	5.655628034885541	0.2542654909308279
31	2.5838819398284754	0.13002661456489148	9.313785189580747	0.5142514391868259	31	8.85893	0.679611	6.74281	0.495863	31	1.69921	0.0807206	2.51785	0.133246	31	2.081911614336012	0.10398891436307736	6.522090202383079	0.30340529032578145
32	2.888450076299229	0.16080074690113488	11.443866641963025	0.5179925006259388	32	5.38697	0.344459	14.1158	0.909732	32	1.55087	0.0679469	2.42624	0.138015	32	2.3313902884867397	0.12039724744750767	6.473509914310749	0.306788333478254
33	2.5472670441782794	0.12777348359115293	9.57998295783351	0.5728000483279775	33	12.9379	1.0135	5.04232	0.267213	33	1.58933	0.0705897	2.47467	0.14289	33	2.5427372058294675	0.14351187172378305	6.194074867917627	0.2729460845321568
34	2.8178066263144053	0.15509413994207888	8.901079631563755	0.4406222002083888	34	5.2039	0.397956	7.27744	0.378345	34	1.60862	0.0722892	11.5387	0.80349	34	2.4948766878355606	0.12605210177241413	6.974784403805599	0.34691520812169946
35	2.739646023459691	0.15876630592619553	7.851404501854001	0.4054068970147501	35	6.5537	0.532399	6.84705	0.360411	35	1.62757	0.0777544	1.95941	0.104043	35	3.3529252860214602	0.19772230297336024	6.388174430006605	0.2963856633442812
36	3.2939073207524587	0.22804384593414434	6.724933197664639	0.3090549022947598	36	3.23616	0.186095	8.84027	0.568465	36	2.45619	0.143472	3.34561	0.193132	36	2.0397330583634883	0.0958473583639292	8.60494855897568	0.4385748551379343
37	2.3067255168176155	0.12119872916015963	7.846055313444602	0.3978314864495592	37	3.852	0.255087	10.5882	0.701962	37	1.59963	0.0723644	2.57141	0.142228	37	2.1131523270652814	0.1102415685161033	6.788880692056453	0.344289739017587
38	3.4090475956547293	0.17768721789304148	8.83671546931557	0.5409543331604402	38	3.38068	0.17027	6.56796	0.32636	38	1.57315	0.0699612	4.35619	0.272954	38	3.14103743672762	0.1877682977200052	6.1052012179232555	0.27578848686935575
39	3.0620933896286933	0.1911780473915502	11.084395894269594	0.6222288510179347	39	2.6906	0.136366	5.89043	0.348751	39	1.41766	0.0627989	2.23246	0.115122	39	3.082303004449642	0.18232282860962634	6.814789131351396	0.32906050882817967
40	2.765854299493556	0.13988912078980928	7.107367929219482	0.3538823957403708	40	2.20694	0.105911	3.11613	0.165164	40	1.43917	0.0617924	1.89529	0.0889202	40	2.149614237917771	0.10601548506589786	6.122424468141747	0.2833419834985166
41	2.8733957783399564	0.15256416102340248	7.8954220484481485	0.41605120022169634	41	2.30223	0.134326	4.64294	0.237794	41	1.49796	0.0663577	3.70815	0.250963	41	2.5606089084179073	0.13297522647376056	6.554353037858195	0.30728821754715235
42	3.5238050051181866	0.17961398345708002	6.687698510006012	0.3394312495262271	42	2.19495	0.110144	4.24936	0.236204	42	1.48746	0.0655094	3.06651	0.168551	42	3.3116943547011237	0.21307560118354638	5.562192338863421	0.2647674325174543
43	2.2433416192552693	0.10921720422457974	4.975739271768406	0.2512162518165016	43	1.97414	0.0914439	3.50548	0.19692	43	1.45677	0.0637522	3.10913	0.187362	43	2.4759023766488237	0.1299021200538238	6.974261520760484	0.344278593471504
44	3.218684372238322	0.18135957378209058	5.236581561455723	0.26895881802422983	44	1.99461	0.0958844	3.41773	0.192118	44	1.41344	0.059801	2.46793	0.128388	44	2.1180923866663073	0.11805495320596947	4.432904000150129	0.2235305768866168
45	4.291280254838062	0.2513340722336305	5.045526934332711	0.2614405107998037	45	2.5907	0.134878	3.21307	0.185511	45	1.45425	0.0643261	2.27134	0.114716	45	2.7315959010842645	0.16607556354482664	6.220984627546665	0.2907702654473779
46	3.3807331682013033	0.1879451150806119	5.108460762225495	0.25158303572880764	46	4.14148	0.374279	3.45795	0.181539	46	1.43754	0.0647767	3.30221	0.198889	46	3.81982084408665	0.19678652134913754	5.719678830414486	0.2624845585295849
47	2.2761964227380385	0.11950665420560559	5.840870932051763	0.2712944257727939	47	2.33093	0.115949	4.0434	0.223632	47	1.50302	0.0697999	3.33172	0.182043	47	2.73261334994555	0.18612244133679284	5.132126095672836	0.23540806380259607
48	3.729528308883419	0.26005039825022136	4.332422351073579	0.22777897747629913	48	2.7904	0.188178	2.67841	0.12695	48	1.61164	0.0756994	3.37524	0.203281	48	4.967586074812351	0.40638565442120234	5.504292989206526	0.24326249188405646
49	3.5605395319268416	0.22160426694828636	4.392247205062549	0.21328612195742389	49	2.32896	0.118799	4.23858	0.222218	49	1.74913	0.0841801	4.33574	0.257826	49	3.6839970466742513	0.20701230559617753	6.414988187892676	0.28632208896972866
50	3.1624907794656263	0.17311312778497026	4.916651321873338	0.23549609802395555	50	2.17881	0.10518	3.15227	0.164042	50	1.3667	0.0575173	3.11299	0.165321	50	2.3372243561104513	0.12243526149782084	5.85711550686757	0.2661291012447297
51	2.815026403322737	0.1382432249524747	4.491248554775376	0.21928187000217508	51	2.69253	0.154134	5.11186	0.377021	51	1.39475	0.0611063	4.29313	0.321315	51	5.499717898950572	0.30550046374241374	4.901084151010599	0.2427780126391651
52	2.636936941805657	0.13524105277587042	4.13187402377392	0.2127192007739122	52	2.30325	0.118908	4.54538	0.242993	52	1.41492	0.0602835	2.5801	0.222692	52	4.4177236616635405	0.2991224205825056	5.346952786007635	0.299300821342503
53	4.185047523129073	0.22773422216737693	4.7762826222026415	0.2289688366224455	53	3.08412	0.17261	3.1361	0.167378	53	1.47035	0.0631204	3.41696	0.212008	53	3.9775303074991255	0.23471495453934746	6.908628668747315	0.3074385574118737
54	6.5787576233777045	0.3313214117972466	5.304258667096761	0.2736383424229108	54	2.41021	0.141072	4.03605	0.20634	54	1.69861	0.0805109	3.5856	0.47552	54	3.3265489801729613	0.17618492933138308	5.052147118456131	0.2606678518379034
55	2.840672863690453	0.13941996926188924	6.211521249576264	0.3027903347992994	55	1.84708	0.0947345	3.60766	0.19083	55	1.40945	0.0613746	2.71497	0.241895	55	3.1415217468323426	0.17212167370473758	5.6258462497188475	0.2965170960800497
56	3.3863481266092292	0.2192344761879026	5.072849217370314	0.2658763638534333	56	3.96227	0.249911	5.18598	0.30796	56	1.39376	0.0609475	3.48747	0.204058	56	2.829783099568849	0.14822726232483238	4.162449345180348	0.202476798090913
57	3.444489827727853	0.20300245181864135	4.758520789539017	0.2558377647102782	57	2.45977	0.125451	5.63709	0.298644	57	1.665	0.0804536	2.8245	0.169318	57	4.7074008649623735	0.26280041542430144	4.182506157052039	0.19647034507078806
58	2.5945942624138074	0.13629920487404154	4.9526304892033	0.25537580039093316	58	1.92937	0.0996394	5.73378	0.333648	58	1.41186	0.0635449	5.02694	0.659974	58	2.655928611758735	0.13379175758275993	5.011732961346992	0.26006859904844865
59	4.368042429271754	0.3079489218494028	4.230869147027553	0.21741430910592874	59	1.94456	0.0952953	4.49452	0.266132	59	1.90837	0.11877	5.23903	0.509567	59	3.471286410990154	0.19075740611163636	4.878121617709393	0.26348600200998035
60	2.6104730492166417	0.14505570876084978	4.66247805262815	0.2559138745403031	60	1.86711	0.0874992	4.80689	0.273283	60	1.32859	0.0561159	3.3011	0.245129	60	2.5909501382776887	0.13290667806429038	6.678153819703714	0.4736628210028552
61	3.2779444956816235	0.22508330307815044	4.950538414344769	0.26731512225905535	61	2.56657	0.149837	3.52996	0.192201	61	1.52765	0.0658969	3.36312	0.225427	61	5.2162021569091985	0.2870765928408388	4.110228522405739	0.20375095536025908
62	3.114043433674274	0.18262655933445018	6.032489222271539	0.3057377154626365	62	3.33904	0.243017	7.46789	0.44411	62	1.49077	0.0645004	2.2996	0.126707	62	6.240834366325411	0.4136258267819605	4.558414220570241	0.22508887908364614
63	2.5681908936195406	0.1355905202260285	4.818547751675664	0.25113373685889945	63	3.22231	0.182086	4.15735	0.224125	63	1.60199	0.0744686	2.12967	0.110962	63	4.428334317813517	0.26295437787525705	4.546384486345001	0.23459896223107451
64	3.0291177942758005	0.16691654411157583	5.282620149643065	0.2817850370341538	64	3.37164	0.184172	4.57136	0.264198	64	1.45045	0.0624746	2.74564	0.161965	64	5.666220849361714	0.2903091633447413	5.78197586731137	0.34261802160901483
65	3.534843192715826	0.24213110059164267	4.971791956861994	0.2656367462691416	65	3.085	0.154301	3.59913	0.177201	65	1.59536	0.0735823	2.63391	0.155593	65	4.266947661216431	0.22233283427853842	4.38538611501282	0.23329731509903387
66	2.233039410797756	0.11644322994477252	5.738191939308118	0.2928728107552165	66	2.23058	0.113702	4.56933	0.296736	66	1.36539	0.0591041	2.83682	0.163164	66	5.468382617166905	0.30403531802236383	3.8796280111484776	0.20416117931022518
67	3.503218078994152	0.2438018588711437	5.215199395131711	0.27278353668968996	67	2.83331	0.144214	3.34593	0.171048	67	2.26094	0.128222	3.11099	0.189078	67	3.2672491918640985	0.18874467463178052	3.8741226474232535	0.20932697503393305
68	2.402317639174012	0.12964442468805132	4.305249639349914	0.22919930050881435	68	2.8134	0.137451	4.73618	0.25689	68	1.46771	0.0706504	3.41556	0.209312	68	5.54439437615907	0.4451982171252558	4.07188837990008	0.21240510639055607
69	3.4011417684885124	0.19205999795338483	4.497553795460128	0.23940747817688024	69	2.40538	0.139061	4.1788	0.236584	69	1.30687	0.0569775	2.46592	0.13309	69	5.154759738773335	0.3313686441840435	4.335453265802836	0.2137780342404412
70	2.7421481662441316	0.14046582585839743	4.923046957052762	0.2625239172387125	70	3.49545	0.224382	3.1924	0.176613	70	1.57502	0.0749045	5.17027	0.573263	70	3.985191981281495	0.2141556412539712	4.124687208319341	0.23795813323751652
71	2.2317262624789462	0.11713376507497202	5.284166433540922	0.30737288936189544	71	2.59617	0.149934	4.10607	0.2389	71	1.47509	0.065873	4.6958	0.341867	71	5.618419514298691	0.33850998864493304	5.739075542412958	0.31177554232467747
72	3.111759010037385	0.1608969850494184	4.528117808045173	0.2401794888091262	72	2.54496	0.136804	4.51529	0.248424	72	1.82502	0.0921589	5.75712	1.00018	72	4.020684697144908	0.23156353675276176	5.075408854008469	0.2548806022626203
73	3.174213902605027	0.2283021454059206	4.915455671461614	0.26613285532109276	73	2.76229	0.159882	5.86607	0.336582	73	1.67043	0.0896212	7.8825	0.685325	73	5.160963741433107	0.27131864921413235	4.439447611291323	0.25170705876974264
74	2.8464681448153626	0.15380380424209117	6.379302606688477	0.3271230359919885	74	2.75513	0.155115	5.41783	0.338143	74	1.31252	0.0574106	3.84816	0.261009	74	5.33329277706059	0.3016000307794676	2.906049853278999	0.15706142051767155
75	1.9635177788563178	0.09680217556772656	4.324205492268272	0.22330891111893014	75	3.88706	0.254268	4.81041	0.250279	75	1.55162	0.07428	5.73751	0.463259	75	4.817112946340625	0.27671378681873715	3.8707507322330152	0.19534435027243102
76	2.9097999991387438	0.16204734799061465	4.53612163147491	0.23422763609645567	76	2.41666	0.124824	3.7204	0.194481	76	1.32853	0.0590415	2.05308	0.10343	76	4.61183130760324	0.2496438109763651	3.2411900950422288	0.18057128104541134
77	3.3297060948887083	0.18380328011337232	4.839516829965077	0.26665332213012616	77	3.20021	0.215397	4.47543	0.235927	77	1.41879	0.0613619	2.33914	0.125893	77	5.907145952277055	0.39998027978559025	3.811477024638517	0.19552588380055538
78	2.361194416671555	0.11599453252949823	4.614471299314361	0.2536133998608099	78	2.36735	0.12141	5.83967	0.326167	78	1.73243	0.0924021	3.93746	0.223993	78	3.8409345659864873	0.20397546694581695	4.464175045043815	0.24168586904309436
79	2.223081466567723	0.11852742137869188	4.809207351821066	0.2693968857468356	79	2.60189	0.14741	3.79508	0.201326	79	2.10843	0.115524	2.36544	0.132869	79	5.450030308886899	0.3067169696872254	4.253433305856334	0.22926529399548978
80	3.158237226003194	0.19340098410570927	4.973087360043075	0.24477435549273222	80	3.07347	0.178421	3.66503	0.196773	80	1.85895	0.0980655	2.28002	0.118977	80	4.033577978406277	0.241393634829543	5.002709796539288	0.2772175747827426
81	3.4017927719347614	0.22465710272356834	5.031929677519736	0.2435239461726351	81	2.74337	0.169063	4.4092	0.24455	81	1.70679	0.0833331	3.42601	0.171483	81	3.7119053642140836	0.20934041254054	3.625867714585817	0.20455037114734814
82	2.3433557812427988	0.12441374679120717	4.652261342791777	0.2584868991159251	82	2.14794	0.118223	5.62279	0.312693	82	1.51645	0.0731607	3.21065	0.180556	82	7.439805662159418	0.4769357685808564	5.316728672539502	0.3110969394468046
83	3.801482991183649	0.22400226252858965	5.587327956025798	0.31655374054495145	83	5.03149	0.25168	3.81202	0.206005	83	1.35998	0.0606086	2.75425	0.150786	83	3.823535972541265	0.2251083356179206	4.7547168709678695	0.264930418612997
84	3.1280525425648382	0.20808527733522683	4.6134599096580615	0.23922201623209427	84	2.72442	0.147213	3.91187	0.199836	84	1.487	0.0684916	2.11324	0.122583	84	4.428817738452036	0.23134405997472526	4.018769902073395	0.22879384566967448
85	2.8483151879431183	0.16140013086620292	4.210896428608145	0.21531962399131394	85	3.08554	0.170229	6.25233	0.368297	85	1.4787	0.0674989	2.9969	0.189544	85	3.603517716325622	0.20361751218756943	3.9398782933463252	0.20483560700283276
86	3.1878224957387933	0.20537987656434548	6.5674457003823	0.35457595328500363	86	2.40986	0.126367	4.11701	0.214731	86	1.34017	0.0587032	4.35374	0.270867	86	3.050106236836398	0.1623061196731247	3.8908591059366335	0.22878372655193122
87	2.4801593945562965	0.13053130158366757	4.064551317115949	0.21758731835427073	87	4.21083	0.211299	6.26993	0.362895	87	1.45248	0.068496	3.89118	0.240209	87	7.109825572534377	0.4078087767155795	4.023825641122618	0.24642608423381357
88	3.6640031665197803	0.22998630447287452	5.049978771225172	0.2817748839995661	88	2.76333	0.179813	3.22562	0.158108	88	1.50878	0.0726774	4.05543	0.256175	88	5.10359924180936	0.2818475060017798	4.708657160222412	0.26357840054171594
89	2.3621022239495195	0.12246137055527564	4.763648939517739	0.2721452392656101	89	3.0408	0.176384	4.74143	0.243245	89	1.34686	0.0611962	2.31613	0.136859	89	4.351004439731059	0.27349929020371855	4.113058493555913	0.25957006465894167
90	2.131952396184076	0.10513419833130247	4.684124659775066	0.25200012097390107	90	2.53742	0.135771	4.53466	0.278103	90	1.36563	0.0599811	5.9634	0.355538	90	2.935626762952318	0.15112684005301477	3.359218430707436	0.1841691451407867
91	2.252799893297774	0.11822643871365235	4.48535766907959	0.25537126200945764	91	3.62168	0.231371	5.83754	0.346561	91	1.81757	0.0949619	3.48045	0.211308	91	3.8570492386404136	0.22320062200696686	4.14035930799178	0.22628689316293843
92	3.4344410836333967	0.20795633399954844	4.8560914894248555	0.2613162336043646	92	2.59902	0.159458	4.69382	0.236875	92	1.54162	0.0734399	2.67303	0.18153	92	7.642005763962213	0.47745054423243255	3.318339215746409	0.17992951602236437
93	2.6124525624839463	0.160404563490146	5.020992445581499	0.2582435428902316	93	2.49254	0.141614	4.86952	0.290586	93	1.38722	0.0645772	3.60031	0.224867	93	5.741461611139637	0.355322167477198	4.749125823967916	0.26983995991770865
94	2.415716781028713	0.12286780480491685	4.978300010672774	0.2819783839693718	94	3.02999	0.179434	4.37979	0.228655	94	1.87314	0.0962625	2.38574	0.155287	94	4.5598155621949905	0.2803747469380715	4.506860519357796	0.2713998569223291
95	2.174229115938564	0.10231578055652688	5.19331828914698	0.26357582091259096	95	2.38367	0.137328	8.02762	0.440586	95	1.3447	0.0582238	3.18559	0.168865	95	4.4116561378150045	0.245137757899825	3.83593543372982	0.19188451308936744
96	4.316001599951227	0.27765844707186804	4.932620179363039	0.2680844210634099	96	1.94175	0.103417	5.52081	0.317519	96	1.64403	0.0802717	2.76376	0.177047	96	4.848524732708152	0.2871019328029056	3.575727091859239	0.20638394541862795
97	4.040480845393464	0.2625542944232237	4.06805278929086	0.2104929183544931	97	4.46612	0.274391	4.56932	0.234718	97	1.36643	0.0613069	4.14826	0.255042	97	4.827781682922314	0.3051831896513901	4.150161397445027	0.23786208224375918
98	2.000831688532473	0.09827940704003375	4.854742102719427	0.25059910562267185	98	2.89786	0.159772	4.35142	0.28222	98	1.35624	0.0603186	3.36514	0.239596	98	4.979002352528109	0.25699012591079534	4.264858343399884	0.22833937057862802
99	2.1355837722362976	0.10812421318319763	4.9309343431088415	0.26128120887646894	99	2.17007	0.106647	4.2972	0.238702	99	1.27088	0.0558094	2.15654	0.109416	99	5.752583200512585	0.34169049112080224	2.907003080765149	0.1580817393524296
100	2.1097345226172317	0.10575660430709027	4.661150780121361	0.24432889021141954	100	4.33856	0.219016	6.07009	0.324254	100	1.92191	0.110492	2.59949	0.148455	100	5.235814777928317	0.3242033248824971	2.896083449901275	0.18646893904218276

## Sheet: Figure 6
INTRINSIC CURIOSITY MODULE			INTRINSIC CURIOSITY MODULE + RANDOM FEATURES			RANDOM NETWORK DISTILLATION			CONTRASTIVE LEARNING			Figure, for Visual Reference:		p-value Report	FULL	ALONE	LOW IM
Agent	Episode	Social Preference Score	Agent	Episode	Social Preference Score	Agent	Episode	Social Preference Score	Agent	Episode	Social Preference Score				CUR:	CUR:	CUR:
Orange1_CUR	1	1	Orange1_CRF	1	0.97069	Orange1_RND	1	1	Orange1_CTR	1	0.980345				T-statistic: 1.03159816172099083609	T-statistic: 1.03159816172099083609	T-statistic: 0.60581681296145062365
Orange1_CUR	2	1	Orange1_CRF	2	1	Orange1_RND	2	0	Orange1_CTR	2	0.988621				P-value: 0.30376104712702300947	P-value: 0.30376104712702300947	P-value: 0.54602285547867057680
Orange1_CUR	3	1	Orange1_CRF	3	1	Orange1_RND	3	1	Orange1_CTR	3	0.964483				With a significance level of 0.01, we *FAIL* to reject the null hypothesis.	With a significance level of 0.01, we *FAIL* to reject the null hypothesis.	With a significance level of 0.01, we *FAIL* to reject the null hypothesis.
Orange1_CUR	4	0.997586	Orange1_CRF	4	1	Orange1_RND	4	1	Orange1_CTR	4	0.915862				2AFC Test Social Preference Score T-Test: CUR | OrangeAgent | (1.0315981617209908, 0.303761047127023)	2AFC Test Social Preference Score T-Test: CUR | OrangeAgent | (1.0315981617209908, 0.303761047127023)	2AFC Test Social Preference Score T-Test: CUR | Orange01 | (0.6058168129614506, 0.5460228554786706)
Orange1_CUR	5	1	Orange1_CRF	5	1	Orange1_RND	5	1	Orange1_CTR	5	1				CUR: No Significant Difference (p > 0.01) (p = 0.303761047127023)	CUR: No Significant Difference (p > 0.01) (p = 0.303761047127023)	CUR: No Significant Difference (p > 0.01) (p = 0.5460228554786706)
Orange1_CUR	6	1	Orange1_CRF	6	1	Orange1_RND	6	1	Orange1_CTR	6	1				Mean Social Preference Score (and Std Dev) for CUR: OrangeAgent: 0.528178184737226 ( 0.027315078470299903 )	Mean Social Preference Score (and Std Dev) for CUR: OrangeAgent: 0.528178184737226 ( 0.027315078470299903 )	Mean Social Preference Score (and Std Dev) for CUR: Orange01: 0.5184620689655173 ( 0.03047467249261049 )
Orange1_CUR	7	1	Orange1_CRF	7	1	Orange1_RND	7	1	Orange1_CTR	7	0.955172				T-statistic: 0.76669100912946075432	T-statistic: 0.76669100912946075432	T-statistic: 0.97732707803058127549
Orange1_CUR	8	1	Orange1_CRF	8	0	Orange1_RND	8	0	Orange1_CTR	8	0.964828				P-value: 0.44435422125016910133	P-value: 0.44435422125016910133	P-value: 0.33078942766556218569
Orange1_CUR	9	0.984828	Orange1_CRF	9	0.954138	Orange1_RND	9	0	Orange1_CTR	9	1				With a significance level of 0.01, we *FAIL* to reject the null hypothesis.	With a significance level of 0.01, we *FAIL* to reject the null hypothesis.	With a significance level of 0.01, we *FAIL* to reject the null hypothesis.
Orange1_CUR	10	1	Orange1_CRF	10	1	Orange1_RND	10	1	Orange1_CTR	10	0.979655				2AFC Test Social Preference Score T-Test: CUR | OrangeAgent | (0.7666910091294608, 0.4443542212501691)	2AFC Test Social Preference Score T-Test: CUR | OrangeAgent | (0.7666910091294608, 0.4443542212501691)	2AFC Test Social Preference Score T-Test: CUR | Orange02 | (0.9773270780305813, 0.3307894276655622)
Orange1_CUR	11	1	Orange1_CRF	11	0.990345	Orange1_RND	11	1	Orange1_CTR	11	0.983793				CUR: No Significant Difference (p > 0.01) (p = 0.4443542212501691)	CUR: No Significant Difference (p > 0.01) (p = 0.4443542212501691)	CUR: No Significant Difference (p > 0.01) (p = 0.3307894276655622)
Orange1_CUR	12	1	Orange1_CRF	12	0.980345	Orange1_RND	12	1	Orange1_CTR	12	0.998966				Mean Social Preference Score (and Std Dev) for CUR: OrangeAgent: 0.5210691224968751 ( 0.02748059158903927 )	Mean Social Preference Score (and Std Dev) for CUR: OrangeAgent: 0.5210691224968751 ( 0.02748059158903927 )	Mean Social Preference Score (and Std Dev) for CUR: Orange02: 0.5324068965517241 ( 0.03315870119656103 )
Orange1_CUR	13	1	Orange1_CRF	13	1	Orange1_RND	13	1	Orange1_CTR	13	0.965862				T-statistic: 11.40163951426956323587	T-statistic: 11.40163951426956323587	T-statistic: 1.40739803220860770772
Orange1_CUR	14	1	Orange1_CRF	14	0.98	Orange1_RND	14	1	Orange1_CTR	14	1				P-value: 0.00000000000000000000	P-value: 0.00000000000000000000	P-value: 0.16244138452569450992
Orange1_CUR	15	0.997586	Orange1_CRF	15	1	Orange1_RND	15	1	Orange1_CTR	15	0.994138				With a significance level of 0.01, we *REJECT* the null hypothesis.	With a significance level of 0.01, we *REJECT* the null hypothesis.	With a significance level of 0.01, we *FAIL* to reject the null hypothesis.
Orange1_CUR	16	1	Orange1_CRF	16	1	Orange1_RND	16	1	Orange1_CTR	16	0.96				2AFC Test Social Preference Score T-Test: CUR | OrangeAgent | (11.401639514269563, 1.3144533406284072e-22)	2AFC Test Social Preference Score T-Test: CUR | OrangeAgent | (11.401639514269563, 1.3144533406284072e-22)	2AFC Test Social Preference Score T-Test: CUR | Orange03 | (1.4073980322086077, 0.1624413845256945)
Orange1_CUR	17	1	Orange1_CRF	17	1	Orange1_RND	17	1	Orange1_CTR	17	1				CUR: *** Significant Difference (p < 0.01) (p = 1.3144533406284072e-22)	CUR: *** Significant Difference (p < 0.01) (p = 1.3144533406284072e-22)	CUR: No Significant Difference (p > 0.01) (p = 0.1624413845256945)
Orange1_CUR	18	1	Orange1_CRF	18	0.998621	Orange1_RND	18	1	Orange1_CTR	18	0.978966				Mean Social Preference Score (and Std Dev) for CUR: OrangeAgent: 0.820943716830453 ( 0.028148909323854727 )	Mean Social Preference Score (and Std Dev) for CUR: OrangeAgent: 0.820943716830453 ( 0.028148909323854727 )	Mean Social Preference Score (and Std Dev) for CUR: Orange03: 0.5583620689655171 ( 0.04146806207617784 )
Orange1_CUR	19	1	Orange1_CRF	19	0.988621	Orange1_RND	19	1	Orange1_CTR	19	0.995862				T-statistic: 56.91729192622622690578	T-statistic: 56.91729192622622690578	T-statistic: 1.43608018017206462424
Orange1_CUR	20	1	Orange1_CRF	20	1	Orange1_RND	20	0	Orange1_CTR	20	0.900345				P-value: 0.00000000000000000000	P-value: 0.00000000000000000000	P-value: 0.15413191265127076934
Orange1_CUR	21	1	Orange1_CRF	21	1	Orange1_RND	21	0	Orange1_CTR	21	0.938276				With a significance level of 0.01, we *REJECT* the null hypothesis.	With a significance level of 0.01, we *REJECT* the null hypothesis.	With a significance level of 0.01, we *FAIL* to reject the null hypothesis.
Orange1_CUR	22	1	Orange1_CRF	22	0.989655	Orange1_RND	22	0	Orange1_CTR	22	1				2AFC Test Social Preference Score T-Test: CUR | OrangeAgent | (56.91729192622623, 7.926506198464882e-111)	2AFC Test Social Preference Score T-Test: CUR | OrangeAgent | (56.91729192622623, 7.926506198464882e-111)	2AFC Test Social Preference Score T-Test: CUR | Orange04 | (1.4360801801720646, 0.15413191265127077)
Orange1_CUR	23	1	Orange1_CRF	23	1	Orange1_RND	23	1	Orange1_CTR	23	1				CUR: *** Significant Difference (p < 0.01) (p = 7.926506198464882e-111)	CUR: *** Significant Difference (p < 0.01) (p = 7.926506198464882e-111)	CUR: No Significant Difference (p > 0.01) (p = 0.15413191265127077)
Orange1_CUR	24	0.998276	Orange1_CRF	24	0.917931	Orange1_RND	24	1	Orange1_CTR	24	1				Mean Social Preference Score (and Std Dev) for CUR: OrangeAgent: 0.9813153004336155 ( 0.008456398471267322 )	Mean Social Preference Score (and Std Dev) for CUR: OrangeAgent: 0.9813153004336155 ( 0.008456398471267322 )	Mean Social Preference Score (and Std Dev) for CUR: Orange04: 0.5382793103448276 ( 0.026655413028707848 )
Orange1_CUR	25	1	Orange1_CRF	25	1	Orange1_RND	25	1	Orange1_CTR	25	0.963793				T-statistic: 9.17883172192584062543	T-statistic: 9.17883172192584062543	T-statistic: 1.62399030138072930640
Orange1_CUR	26	1	Orange1_CRF	26	0.996552	Orange1_RND	26	0	Orange1_CTR	26	0.931724				P-value: 0.00000000000000016845	P-value: 0.00000000000000016845	P-value: 0.10755775049406393618
Orange1_CUR	27	1	Orange1_CRF	27	1	Orange1_RND	27	0	Orange1_CTR	27	0.966552				With a significance level of 0.01, we *REJECT* the null hypothesis.	With a significance level of 0.01, we *REJECT* the null hypothesis.	With a significance level of 0.01, we *FAIL* to reject the null hypothesis.
Orange1_CUR	28	1	Orange1_CRF	28	1	Orange1_RND	28	1	Orange1_CTR	28	0.954483				2AFC Test Social Preference Score T-Test: CUR | BlueAgent | (9.17883172192584, 1.6844713131654281e-16)	2AFC Test Social Preference Score T-Test: CUR | BlueAgent | (9.17883172192584, 1.6844713131654281e-16)	2AFC Test Social Preference Score T-Test: CUR | Blue01 | (1.6239903013807293, 0.10755775049406394)
Orange1_CUR	29	1	Orange1_CRF	29	1	Orange1_RND	29	1	Orange1_CTR	29	1				CUR: *** Significant Difference (p < 0.01) (p = 1.6844713131654281e-16)	CUR: *** Significant Difference (p < 0.01) (p = 1.6844713131654281e-16)	CUR: No Significant Difference (p > 0.01) (p = 0.10755775049406394)
Orange1_CUR	30	1	Orange1_CRF	30	1	Orange1_RND	30	1	Orange1_CTR	30	0.824138				Mean Social Preference Score (and Std Dev) for CUR: BlueAgent: 0.7529928677399905 ( 0.027562643635317595 )	Mean Social Preference Score (and Std Dev) for CUR: BlueAgent: 0.7529928677399905 ( 0.027562643635317595 )	Mean Social Preference Score (and Std Dev) for CUR: Blue01: 0.5402241379310344 ( 0.024768705759409725 )
Orange1_CUR	31	1	Orange1_CRF	31	1	Orange1_RND	31	1	Orange1_CTR	31	0.980345				T-statistic: 4.66119846366098222745	T-statistic: 4.66119846366098222745	T-statistic: -0.97528495027425976538
Orange1_CUR	32	1	Orange1_CRF	32	1	Orange1_RND	32	0	Orange1_CTR	32	0.994828				P-value: 0.00000642513653422104	P-value: 0.00000642513653422104	P-value: 0.33179602703540589381
Orange1_CUR	33	1	Orange1_CRF	33	1	Orange1_RND	33	1	Orange1_CTR	33	1				With a significance level of 0.01, we *REJECT* the null hypothesis.	With a significance level of 0.01, we *REJECT* the null hypothesis.	With a significance level of 0.01, we *FAIL* to reject the null hypothesis.
Orange1_CUR	34	0.99069	Orange1_CRF	34	1	Orange1_RND	34	1	Orange1_CTR	34	0.978276				2AFC Test Social Preference Score T-Test: CUR | BlueAgent | (4.661198463660982, 6.425136534221036e-06)	2AFC Test Social Preference Score T-Test: CUR | BlueAgent | (4.661198463660982, 6.425136534221036e-06)	2AFC Test Social Preference Score T-Test: CUR | Blue02 | (-0.9752849502742598, 0.3317960270354059)
Orange1_CUR	35	1	Orange1_CRF	35	1	Orange1_RND	35	1	Orange1_CTR	35	1				CUR: *** Significant Difference (p < 0.01) (p = 6.425136534221036e-06)	CUR: *** Significant Difference (p < 0.01) (p = 6.425136534221036e-06)	CUR: No Significant Difference (p > 0.01) (p = 0.3317960270354059)
Orange1_CUR	36	0.994138	Orange1_CRF	36	0.999655	Orange1_RND	36	0	Orange1_CTR	36	0.968621				Mean Social Preference Score (and Std Dev) for CUR: BlueAgent: 0.6205905430518274 ( 0.025871145370007176 )	Mean Social Preference Score (and Std Dev) for CUR: BlueAgent: 0.6205905430518274 ( 0.025871145370007176 )	Mean Social Preference Score (and Std Dev) for CUR: Blue02: 0.47078620689655176 ( 0.029954110432272158 )
Orange1_CUR	37	1	Orange1_CRF	37	1	Orange1_RND	37	0	Orange1_CTR	37	0.979655				T-statistic: 9.16323840401350153684	T-statistic: 9.16323840401350153684	T-statistic: 0.63669157608220960931
Orange1_CUR	38	0.981379	Orange1_CRF	38	0.985862	Orange1_RND	38	0	Orange1_CTR	38	0.977931				P-value: 0.00000000000000018542	P-value: 0.00000000000000018542	P-value: 0.52579522033151060434
Orange1_CUR	39	1	Orange1_CRF	39	1	Orange1_RND	39	1	Orange1_CTR	39	0.936207				With a significance level of 0.01, we *REJECT* the null hypothesis.	With a significance level of 0.01, we *REJECT* the null hypothesis.	With a significance level of 0.01, we *FAIL* to reject the null hypothesis.
Orange1_CUR	40	1	Orange1_CRF	40	1	Orange1_RND	40	0	Orange1_CTR	40	0.936552				2AFC Test Social Preference Score T-Test: CUR | BlueAgent | (9.163238404013502, 1.8542086950149728e-16)	2AFC Test Social Preference Score T-Test: CUR | BlueAgent | (9.163238404013502, 1.8542086950149728e-16)	2AFC Test Social Preference Score T-Test: CUR | Blue03 | (0.6366915760822096, 0.5257952203315106)
Orange1_CUR	41	1	Orange1_CRF	41	1	Orange1_RND	41	0	Orange1_CTR	41	0.953793				CUR: *** Significant Difference (p < 0.01) (p = 1.8542086950149728e-16)	CUR: *** Significant Difference (p < 0.01) (p = 1.8542086950149728e-16)	CUR: No Significant Difference (p > 0.01) (p = 0.5257952203315106)
Orange1_CUR	42	1	Orange1_CRF	42	0.991724	Orange1_RND	42	0	Orange1_CTR	42	1				Mean Social Preference Score (and Std Dev) for CUR: BlueAgent: 0.7393454470369605 ( 0.026120181150380964 )	Mean Social Preference Score (and Std Dev) for CUR: BlueAgent: 0.7393454470369605 ( 0.026120181150380964 )	Mean Social Preference Score (and Std Dev) for CUR: Blue03: 0.5214896551724137 ( 0.03375206454693065 )
Orange1_CUR	43	1	Orange1_CRF	43	1	Orange1_RND	43	0	Orange1_CTR	43	0.991724				T-statistic: 7.41246704144755419463	T-statistic: 7.41246704144755419463	T-statistic: -1.33944104084907977814
Orange1_CUR	44	1	Orange1_CRF	44	0.993793	Orange1_RND	44	1	Orange1_CTR	44	1				P-value: 0.00000000000601670978	P-value: 0.00000000000601670978	P-value: 0.18349402970932454648
Orange1_CUR	45	1	Orange1_CRF	45	1	Orange1_RND	45	1	Orange1_CTR	45	0.981379				With a significance level of 0.01, we *REJECT* the null hypothesis.	With a significance level of 0.01, we *REJECT* the null hypothesis.	With a significance level of 0.01, we *FAIL* to reject the null hypothesis.
Orange1_CUR	46	1	Orange1_CRF	46	0.995862	Orange1_RND	46	1	Orange1_CTR	46	1				2AFC Test Social Preference Score T-Test: CUR | BlueAgent | (7.412467041447554, 6.016709783652791e-12)	2AFC Test Social Preference Score T-Test: CUR | BlueAgent | (7.412467041447554, 6.016709783652791e-12)	2AFC Test Social Preference Score T-Test: CUR | Blue04 | (-1.3394410408490798, 0.18349402970932455)
Orange1_CUR	47	0.999655	Orange1_CRF	47	1	Orange1_RND	47	1	Orange1_CTR	47	0.994138				CUR: *** Significant Difference (p < 0.01) (p = 6.016709783652791e-12)	CUR: *** Significant Difference (p < 0.01) (p = 6.016709783652791e-12)	CUR: No Significant Difference (p > 0.01) (p = 0.18349402970932455)
Orange1_CUR	48	0.973793	Orange1_CRF	48	1	Orange1_RND	48	1	Orange1_CTR	48	1				Mean Social Preference Score (and Std Dev) for CUR: BlueAgent: 0.7063444002889468 ( 0.02783747963197022 )	Mean Social Preference Score (and Std Dev) for CUR: BlueAgent: 0.7063444002889468 ( 0.02783747963197022 )	Mean Social Preference Score (and Std Dev) for CUR: Blue04: 0.46268275862068964 ( 0.02786030907015865 )
Orange1_CUR	49	1	Orange1_CRF	49	1	Orange1_RND	49	0	Orange1_CTR	49	1				Results Logged to G:/McGraw 2024 Source/Experiment 3 - Us vs Them in Two Colored Fishes/EXP3_2AFC_TASK/EXP3_2AFC_LOWIM_CSV/LOW_CUR_2AFC_SocialPreference_by_Episode.csv	Results Logged to G:/McGraw 2024 Source/Experiment 3 - Us vs Them in Two Colored Fishes/EXP3_2AFC_TASK/EXP3_2AFC_LOWIM_CSV/LOW_CUR_2AFC_SocialPreference_by_Episode.csv	Results Logged to G:/McGraw 2024 Source/Experiment 3 - Us vs Them in Two Colored Fishes/EXP3_2AFC_TASK/EXP3_2AFC_ALONE_CSV/ALONE_CUR_2AFC_SocialPreference_by_Episode.csv
Orange1_CUR	50	0.98	Orange1_CRF	50	1	Orange1_RND	50	0	Orange1_CTR	50	1
Orange1_CUR	51	1	Orange1_CRF	51	1	Orange1_RND	51	1	Orange1_CTR	51	1				RND:	RND:	RND:
Orange1_CUR	52	0.997586	Orange1_CRF	52	1	Orange1_RND	52	1	Orange1_CTR	52	1				T-statistic: 1.44136168399731134926	T-statistic: 1.44136168399731134926	T-statistic: 1.40493164186391550352
Orange1_CUR	53	1	Orange1_CRF	53	1	Orange1_RND	53	1	Orange1_CTR	53	1				P-value: 0.15136628226065068636	P-value: 0.15136628226065068636	P-value: 0.16317164437207357097
Orange1_CUR	54	1	Orange1_CRF	54	0.996552	Orange1_RND	54	1	Orange1_CTR	54	0.975172				With a significance level of 0.01, we *FAIL* to reject the null hypothesis.	With a significance level of 0.01, we *FAIL* to reject the null hypothesis.	With a significance level of 0.01, we *FAIL* to reject the null hypothesis.
Orange1_CUR	55	0.99069	Orange1_CRF	55	1	Orange1_RND	55	0	Orange1_CTR	55	1				2AFC Test Social Preference Score T-Test: RND | OrangeAgent | (1.4413616839973113, 0.1513662822606507)	2AFC Test Social Preference Score T-Test: RND | OrangeAgent | (1.4413616839973113, 0.1513662822606507)	2AFC Test Social Preference Score T-Test: RND | Orange01 | (1.4049316418639155, 0.16317164437207357)
Orange1_CUR	56	1	Orange1_CRF	56	1	Orange1_RND	56	1	Orange1_CTR	56	1				RND: No Significant Difference (p > 0.01) (p = 0.1513662822606507)	RND: No Significant Difference (p > 0.01) (p = 0.1513662822606507)	RND: No Significant Difference (p > 0.01) (p = 0.16317164437207357)
Orange1_CUR	57	0.998966	Orange1_CRF	57	1	Orange1_RND	57	1	Orange1_CTR	57	1				Mean Social Preference Score (and Std Dev) for RND: OrangeAgent: 0.5400558960399662 ( 0.02779031556387681 )	Mean Social Preference Score (and Std Dev) for RND: OrangeAgent: 0.5400558960399662 ( 0.02779031556387681 )	Mean Social Preference Score (and Std Dev) for RND: Orange01: 0.5538724137931035 ( 0.03834522064122012 )
Orange1_CUR	58	1	Orange1_CRF	58	0.995172	Orange1_RND	58	0	Orange1_CTR	58	0.809655				T-statistic: 0.63841003991796274608	T-statistic: 0.63841003991796274608	T-statistic: 0.02557483132674663942
Orange1_CUR	59	1	Orange1_CRF	59	1	Orange1_RND	59	0	Orange1_CTR	59	0.924828				P-value: 0.52408657353206655749	P-value: 0.52408657353206655749	P-value: 0.97964794181105241400
Orange1_CUR	60	1	Orange1_CRF	60	1	Orange1_RND	60	0	Orange1_CTR	60	0.971379				With a significance level of 0.01, we *FAIL* to reject the null hypothesis.	With a significance level of 0.01, we *FAIL* to reject the null hypothesis.	With a significance level of 0.01, we *FAIL* to reject the null hypothesis.
Orange1_CUR	61	0.985862	Orange1_CRF	61	1	Orange1_RND	61	0	Orange1_CTR	61	1				2AFC Test Social Preference Score T-Test: RND | OrangeAgent | (0.6384100399179627, 0.5240865735320666)	2AFC Test Social Preference Score T-Test: RND | OrangeAgent | (0.6384100399179627, 0.5240865735320666)	2AFC Test Social Preference Score T-Test: RND | Orange02 | (0.02557483132674664, 0.9796479418110524)
Orange1_CUR	62	0.992069	Orange1_CRF	62	1	Orange1_RND	62	1	Orange1_CTR	62	1				RND: No Significant Difference (p > 0.01) (p = 0.5240865735320666)	RND: No Significant Difference (p > 0.01) (p = 0.5240865735320666)	RND: No Significant Difference (p > 0.01) (p = 0.9796479418110524)
Orange1_CUR	63	1	Orange1_CRF	63	0.98069	Orange1_RND	63	0	Orange1_CTR	63	0.988966				Mean Social Preference Score (and Std Dev) for RND: OrangeAgent: 0.5185455978068881 ( 0.029049665022923655 )	Mean Social Preference Score (and Std Dev) for RND: OrangeAgent: 0.5185455978068881 ( 0.029049665022923655 )	Mean Social Preference Score (and Std Dev) for RND: Orange02: 0.5007206896551725 ( 0.028179644509278057 )
Orange1_CUR	64	0.988276	Orange1_CRF	64	1	Orange1_RND	64	1	Orange1_CTR	64	0.964138				T-statistic: 0.56361735563949566519	T-statistic: 0.56361735563949566519	T-statistic: 0.55349662120357590034
Orange1_CUR	65	1	Orange1_CRF	65	1	Orange1_RND	65	1	Orange1_CTR	65	0.996207				P-value: 0.57377515996163852563	P-value: 0.57377515996163852563	P-value: 0.58117128700215670012
Orange1_CUR	66	1	Orange1_CRF	66	1	Orange1_RND	66	0	Orange1_CTR	66	1				With a significance level of 0.01, we *FAIL* to reject the null hypothesis.	With a significance level of 0.01, we *FAIL* to reject the null hypothesis.	With a significance level of 0.01, we *FAIL* to reject the null hypothesis.
Orange1_CUR	67	1	Orange1_CRF	67	1	Orange1_RND	67	0	Orange1_CTR	67	0.961379				2AFC Test Social Preference Score T-Test: RND | OrangeAgent | (0.5636173556394957, 0.5737751599616385)	2AFC Test Social Preference Score T-Test: RND | OrangeAgent | (0.5636173556394957, 0.5737751599616385)	2AFC Test Social Preference Score T-Test: RND | Orange03 | (0.5534966212035759, 0.5811712870021567)
Orange1_CUR	68	1	Orange1_CRF	68	0.985862	Orange1_RND	68	0	Orange1_CTR	68	0.982759				RND: No Significant Difference (p > 0.01) (p = 0.5737751599616385)	RND: No Significant Difference (p > 0.01) (p = 0.5737751599616385)	RND: No Significant Difference (p > 0.01) (p = 0.5811712870021567)
Orange1_CUR	69	1	Orange1_CRF	69	0.981034	Orange1_RND	69	1	Orange1_CTR	69	0.997931				Mean Social Preference Score (and Std Dev) for RND: OrangeAgent: 0.5108321831264047 ( 0.01921903755805065 )	Mean Social Preference Score (and Std Dev) for RND: OrangeAgent: 0.5108321831264047 ( 0.01921903755805065 )	Mean Social Preference Score (and Std Dev) for RND: Orange03: 0.5160724137931034 ( 0.029037961890632742 )
Orange1_CUR	70	1	Orange1_CRF	70	1	Orange1_RND	70	0.00344828	Orange1_CTR	70	0.974138				T-statistic: 5.59520936111311861794	T-statistic: 5.59520936111311861794	T-statistic: 0.33436480226630499457
Orange1_CUR	71	1	Orange1_CRF	71	1	Orange1_RND	71	1	Orange1_CTR	71	0.768966				P-value: 0.00000008922182747060	P-value: 0.00000008922182747060	P-value: 0.73881160563484560289
Orange1_CUR	72	1	Orange1_CRF	72	0.992759	Orange1_RND	72	1	Orange1_CTR	72	0.832414				With a significance level of 0.01, we *REJECT* the null hypothesis.	With a significance level of 0.01, we *REJECT* the null hypothesis.	With a significance level of 0.01, we *FAIL* to reject the null hypothesis.
Orange1_CUR	73	1	Orange1_CRF	73	1	Orange1_RND	73	1	Orange1_CTR	73	1				2AFC Test Social Preference Score T-Test: RND | OrangeAgent | (5.595209361113119, 8.922182747059779e-08)	2AFC Test Social Preference Score T-Test: RND | OrangeAgent | (5.595209361113119, 8.922182747059779e-08)	2AFC Test Social Preference Score T-Test: RND | Orange04 | (0.334364802266305, 0.7388116056348456)
Orange1_CUR	74	0.988966	Orange1_CRF	74	1	Orange1_RND	74	1	Orange1_CTR	74	0.995862				RND: *** Significant Difference (p < 0.01) (p = 8.922182747059779e-08)	RND: *** Significant Difference (p < 0.01) (p = 8.922182747059779e-08)	RND: No Significant Difference (p > 0.01) (p = 0.7388116056348456)
Orange1_CUR	75	1	Orange1_CRF	75	1	Orange1_RND	75	0	Orange1_CTR	75	1				Mean Social Preference Score (and Std Dev) for RND: OrangeAgent: 0.6647553169523023 ( 0.02944578233253557 )	Mean Social Preference Score (and Std Dev) for RND: OrangeAgent: 0.6647553169523023 ( 0.02944578233253557 )	Mean Social Preference Score (and Std Dev) for RND: Orange04: 0.5135275862068965 ( 0.040457566451993006 )
Orange1_CUR	76	1	Orange1_CRF	76	1	Orange1_RND	76	0	Orange1_CTR	76	1				T-statistic: -1.47222249169745711406	T-statistic: -1.47222249169745711406	T-statistic: -1.16934748608881378118
Orange1_CUR	77	1	Orange1_CRF	77	1	Orange1_RND	77	1	Orange1_CTR	77	0.997931				P-value: 0.14285419921379569064	P-value: 0.14285419921379569064	P-value: 0.24507137513933915929
Orange1_CUR	78	1	Orange1_CRF	78	1	Orange1_RND	78	0	Orange1_CTR	78	0.998621				With a significance level of 0.01, we *FAIL* to reject the null hypothesis.	With a significance level of 0.01, we *FAIL* to reject the null hypothesis.	With a significance level of 0.01, we *FAIL* to reject the null hypothesis.
Orange1_CUR	79	1	Orange1_CRF	79	0.998276	Orange1_RND	79	1	Orange1_CTR	79	1				2AFC Test Social Preference Score T-Test: RND | BlueAgent | (-1.4722224916974571, 0.1428541992137957)	2AFC Test Social Preference Score T-Test: RND | BlueAgent | (-1.4722224916974571, 0.1428541992137957)	2AFC Test Social Preference Score T-Test: RND | Blue01 | (-1.1693474860888138, 0.24507137513933916)
Orange1_CUR	80	1	Orange1_CRF	80	1	Orange1_RND	80	1	Orange1_CTR	80	0.994138				RND: No Significant Difference (p > 0.01) (p = 0.1428541992137957)	RND: No Significant Difference (p > 0.01) (p = 0.1428541992137957)	RND: No Significant Difference (p > 0.01) (p = 0.24507137513933916)
Orange1_CUR	81	0.998621	Orange1_CRF	81	1	Orange1_RND	81	0	Orange1_CTR	81	1				Mean Social Preference Score (and Std Dev) for RND: BlueAgent: 0.46146138485565574 ( 0.026177167759412256 )	Mean Social Preference Score (and Std Dev) for RND: BlueAgent: 0.46146138485565574 ( 0.026177167759412256 )	Mean Social Preference Score (and Std Dev) for RND: Blue01: 0.46543103448275863 ( 0.029562611566272955 )
Orange1_CUR	82	1	Orange1_CRF	82	0.998621	Orange1_RND	82	1	Orange1_CTR	82	0.996897				T-statistic: 4.41575655152249080260	T-statistic: 4.41575655152249080260	T-statistic: -0.23307226781351014777
Orange1_CUR	83	1	Orange1_CRF	83	1	Orange1_RND	83	1	Orange1_CTR	83	1				P-value: 0.00001808309800696502	P-value: 0.00001808309800696502	P-value: 0.81618649976250257083
Orange1_CUR	84	0.975172	Orange1_CRF	84	1	Orange1_RND	84	1	Orange1_CTR	84	1				With a significance level of 0.01, we *REJECT* the null hypothesis.	With a significance level of 0.01, we *REJECT* the null hypothesis.	With a significance level of 0.01, we *FAIL* to reject the null hypothesis.
Orange1_CUR	85	1	Orange1_CRF	85	1	Orange1_RND	85	1	Orange1_CTR	85	0.937931				2AFC Test Social Preference Score T-Test: RND | BlueAgent | (4.415756551522491, 1.8083098006965024e-05)	2AFC Test Social Preference Score T-Test: RND | BlueAgent | (4.415756551522491, 1.8083098006965024e-05)	2AFC Test Social Preference Score T-Test: RND | Blue02 | (-0.23307226781351015, 0.8161864997625026)
Orange1_CUR	86	1	Orange1_CRF	86	1	Orange1_RND	86	0	Orange1_CTR	86	1				RND: *** Significant Difference (p < 0.01) (p = 1.8083098006965024e-05)	RND: *** Significant Difference (p < 0.01) (p = 1.8083098006965024e-05)	RND: No Significant Difference (p > 0.01) (p = 0.8161864997625026)
Orange1_CUR	87	0.994828	Orange1_CRF	87	0.985862	Orange1_RND	87	1	Orange1_CTR	87	0.926897				Mean Social Preference Score (and Std Dev) for RND: BlueAgent: 0.6220477613249515 ( 0.027639150822948152 )	Mean Social Preference Score (and Std Dev) for RND: BlueAgent: 0.6220477613249515 ( 0.027639150822948152 )	Mean Social Preference Score (and Std Dev) for RND: Blue02: 0.49224482758620686 ( 0.033273681534683255 )
Orange1_CUR	88	1	Orange1_CRF	88	1	Orange1_RND	88	0	Orange1_CTR	88	1				T-statistic: 1.34880623551741152255	T-statistic: 1.34880623551741152255	T-statistic: -2.03699538958178383297
Orange1_CUR	89	1	Orange1_CRF	89	0.994483	Orange1_RND	89	0	Orange1_CTR	89	1				P-value: 0.17923634888598771742	P-value: 0.17923634888598771742	P-value: 0.04431959551431201294
Orange1_CUR	90	1	Orange1_CRF	90	1	Orange1_RND	90	1	Orange1_CTR	90	1				With a significance level of 0.01, we *FAIL* to reject the null hypothesis.	With a significance level of 0.01, we *FAIL* to reject the null hypothesis.	With a significance level of 0.01, we *FAIL* to reject the null hypothesis.
Orange1_CUR	91	0.996897	Orange1_CRF	91	1	Orange1_RND	91	0	Orange1_CTR	91	1				2AFC Test Social Preference Score T-Test: RND | BlueAgent | (1.3488062355174115, 0.17923634888598772)	2AFC Test Social Preference Score T-Test: RND | BlueAgent | (1.3488062355174115, 0.17923634888598772)	2AFC Test Social Preference Score T-Test: RND | Blue03 | (-2.036995389581784, 0.04431959551431201)
Orange1_CUR	92	1	Orange1_CRF	92	1	Orange1_RND	92	0	Orange1_CTR	92	0.741034				RND: No Significant Difference (p > 0.01) (p = 0.17923634888598772)	RND: No Significant Difference (p > 0.01) (p = 0.17923634888598772)	RND: No Significant Difference (p > 0.01) (p = 0.04431959551431201)
Orange1_CUR	93	1	Orange1_CRF	93	1	Orange1_RND	93	0	Orange1_CTR	93	0.847931				Mean Social Preference Score (and Std Dev) for RND: BlueAgent: 0.5320900025251357 ( 0.02379141027089467 )	Mean Social Preference Score (and Std Dev) for RND: BlueAgent: 0.5320900025251357 ( 0.02379141027089467 )	Mean Social Preference Score (and Std Dev) for RND: Blue03: 0.44304137931034476 ( 0.027962076390044964 )
Orange1_CUR	94	1	Orange1_CRF	94	0.986552	Orange1_RND	94	1	Orange1_CTR	94	0.968966				T-statistic: 0.83385057667804207693	T-statistic: 0.83385057667804207693	T-statistic: -0.16633138412601738976
Orange1_CUR	95	1	Orange1_CRF	95	1	Orange1_RND	95	0	Orange1_CTR	95	1				P-value: 0.40556345835125262589	P-value: 0.40556345835125262589	P-value: 0.86823540141315846963
Orange1_CUR	96	1	Orange1_CRF	96	1	Orange1_RND	96	0	Orange1_CTR	96	0.927241				With a significance level of 0.01, we *FAIL* to reject the null hypothesis.	With a significance level of 0.01, we *FAIL* to reject the null hypothesis.	With a significance level of 0.01, we *FAIL* to reject the null hypothesis.
Orange1_CUR	97	1	Orange1_CRF	97	0.994828	Orange1_RND	97	1	Orange1_CTR	97	0.964483				2AFC Test Social Preference Score T-Test: RND | BlueAgent | (0.8338505766780421, 0.4055634583512526)	2AFC Test Social Preference Score T-Test: RND | BlueAgent | (0.8338505766780421, 0.4055634583512526)	2AFC Test Social Preference Score T-Test: RND | Blue04 | (-0.1663313841260174, 0.8682354014131585)
Orange1_CUR	98	1	Orange1_CRF	98	1	Orange1_RND	98	0	Orange1_CTR	98	1				RND: No Significant Difference (p > 0.01) (p = 0.4055634583512526)	RND: No Significant Difference (p > 0.01) (p = 0.4055634583512526)	RND: No Significant Difference (p > 0.01) (p = 0.8682354014131585)
Orange1_CUR	99	1	Orange1_CRF	99	1	Orange1_RND	99	1	Orange1_CTR	99	1				Mean Social Preference Score (and Std Dev) for RND: BlueAgent: 0.5195401256662135 ( 0.02343360574751774 )	Mean Social Preference Score (and Std Dev) for RND: BlueAgent: 0.5195401256662135 ( 0.02343360574751774 )	Mean Social Preference Score (and Std Dev) for RND: Blue04: 0.4951103448275862 ( 0.02939706897833097 )
Orange1_CUR	100	1	Orange1_CRF	100	0.993448	Orange1_RND	100	1	Orange1_CTR	100	0.894138				Results Logged to G:/McGraw 2024 Source/Experiment 3 - Us vs Them in Two Colored Fishes/EXP3_2AFC_TASK/EXP3_2AFC_LOWIM_CSV/LOW_RND_2AFC_SocialPreference_by_Episode.csv	Results Logged to G:/McGraw 2024 Source/Experiment 3 - Us vs Them in Two Colored Fishes/EXP3_2AFC_TASK/EXP3_2AFC_LOWIM_CSV/LOW_RND_2AFC_SocialPreference_by_Episode.csv	Results Logged to G:/McGraw 2024 Source/Experiment 3 - Us vs Them in Two Colored Fishes/EXP3_2AFC_TASK/EXP3_2AFC_ALONE_CSV/ALONE_RND_2AFC_SocialPreference_by_Episode.csv
Orange1_CUR	101	1	Orange1_CRF	101	1	Orange1_RND	101	1	Orange1_CTR	101	1
Orange1_CUR	102	1	Orange1_CRF	102	1	Orange1_RND	102	0	Orange1_CTR	102	1				CRF:	CRF:	CRF:
Orange1_CUR	103	1	Orange1_CRF	103	1	Orange1_RND	103	1	Orange1_CTR	103	0.821379				T-statistic: 2.10341921611080540089	T-statistic: 2.10341921611080540089	T-statistic: -6.74616328397827924590
Orange1_CUR	104	0.985172	Orange1_CRF	104	1	Orange1_RND	104	1	Orange1_CTR	104	1				P-value: 0.03693654271158587632	P-value: 0.03693654271158587632	P-value: 0.00000000103252910536
Orange1_CUR	105	1	Orange1_CRF	105	1	Orange1_RND	105	0	Orange1_CTR	105	1				With a significance level of 0.01, we *FAIL* to reject the null hypothesis.	With a significance level of 0.01, we *FAIL* to reject the null hypothesis.	With a significance level of 0.01, we *REJECT* the null hypothesis.
Orange1_CUR	106	1	Orange1_CRF	106	1	Orange1_RND	106	1	Orange1_CTR	106	0.923448				2AFC Test Social Preference Score T-Test: CRF | OrangeAgent | (2.1034192161108054, 0.036936542711585876)	2AFC Test Social Preference Score T-Test: CRF | OrangeAgent | (2.1034192161108054, 0.036936542711585876)	2AFC Test Social Preference Score T-Test: CRF | Orange01 | (-6.746163283978279, 1.0325291053648766e-09)
Orange1_CUR	107	1	Orange1_CRF	107	1	Orange1_RND	107	0	Orange1_CTR	107	0.938276				CRF: No Significant Difference (p > 0.01) (p = 0.036936542711585876)	CRF: No Significant Difference (p > 0.01) (p = 0.036936542711585876)	CRF: *** Significant Difference (p < 0.01) (p = 1.0325291053648766e-09)
Orange1_CUR	108	1	Orange1_CRF	108	1	Orange1_RND	108	0	Orange1_CTR	108	0.985862				Mean Social Preference Score (and Std Dev) for CRF: OrangeAgent: 0.5435639066694198 ( 0.020710995856531574 )	Mean Social Preference Score (and Std Dev) for CRF: OrangeAgent: 0.5435639066694198 ( 0.020710995856531574 )	Mean Social Preference Score (and Std Dev) for CRF: Orange01: 0.3740827586206897 ( 0.01866501536930717 )
Orange1_CUR	109	1	Orange1_CRF	109	0.995517	Orange1_RND	109	1	Orange1_CTR	109	0.877241				T-statistic: 1.83507845208503805878	T-statistic: 1.83507845208503805878	T-statistic: -2.86870077601514816834
Orange1_CUR	110	1	Orange1_CRF	110	1	Orange1_RND	110	0	Orange1_CTR	110	1				P-value: 0.06828377555553193090	P-value: 0.06828377555553193090	P-value: 0.00503815121270665377
Orange1_CUR	111	1	Orange1_CRF	111	1	Orange1_RND	111	1	Orange1_CTR	111	0.941379				With a significance level of 0.01, we *FAIL* to reject the null hypothesis.	With a significance level of 0.01, we *FAIL* to reject the null hypothesis.	With a significance level of 0.01, we *REJECT* the null hypothesis.
Orange1_CUR	112	1	Orange1_CRF	112	0.992069	Orange1_RND	112	0	Orange1_CTR	112	1				2AFC Test Social Preference Score T-Test: CRF | OrangeAgent | (1.835078452085038, 0.06828377555553193)	2AFC Test Social Preference Score T-Test: CRF | OrangeAgent | (1.835078452085038, 0.06828377555553193)	2AFC Test Social Preference Score T-Test: CRF | Orange02 | (-2.868700776015148, 0.005038151212706654)
Orange1_CUR	113	1	Orange1_CRF	113	1	Orange1_RND	113	0	Orange1_CTR	113	0.973103				CRF: No Significant Difference (p > 0.01) (p = 0.06828377555553193)	CRF: No Significant Difference (p > 0.01) (p = 0.06828377555553193)	CRF: *** Significant Difference (p < 0.01) (p = 0.005038151212706654)
Orange1_CUR	114	1	Orange1_CRF	114	0	Orange1_RND	114	1	Orange1_CTR	114	0.924828				Mean Social Preference Score (and Std Dev) for CRF: OrangeAgent: 0.5360194198788326 ( 0.019628272479526376 )	Mean Social Preference Score (and Std Dev) for CRF: OrangeAgent: 0.5360194198788326 ( 0.019628272479526376 )	Mean Social Preference Score (and Std Dev) for CRF: Orange02: 0.38010689655172414 ( 0.041793520066884374 )
Orange1_CUR	115	1	Orange1_CRF	115	0.994138	Orange1_RND	115	0	Orange1_CTR	115	1				T-statistic: -0.29784321279872633115	T-statistic: -0.29784321279872633115	T-statistic: 0.70677806072879900690
Orange1_CUR	116	0.983448	Orange1_CRF	116	1	Orange1_RND	116	1	Orange1_CTR	116	0.978276				P-value: 0.76619527143482724085	P-value: 0.76619527143482724085	P-value: 0.48136464478088714092
Orange1_CUR	117	1	Orange1_CRF	117	1	Orange1_RND	117	1	Orange1_CTR	117	1				With a significance level of 0.01, we *FAIL* to reject the null hypothesis.	With a significance level of 0.01, we *FAIL* to reject the null hypothesis.	With a significance level of 0.01, we *FAIL* to reject the null hypothesis.
Orange1_CUR	118	1	Orange1_CRF	118	1	Orange1_RND	118	1	Orange1_CTR	118	1				2AFC Test Social Preference Score T-Test: CRF | OrangeAgent | (-0.29784321279872633, 0.7661952714348272)	2AFC Test Social Preference Score T-Test: CRF | OrangeAgent | (-0.29784321279872633, 0.7661952714348272)	2AFC Test Social Preference Score T-Test: CRF | Orange03 | (0.706778060728799, 0.48136464478088714)
Orange1_CUR	119	1	Orange1_CRF	119	0.99	Orange1_RND	119	1	Orange1_CTR	119	1				CRF: No Significant Difference (p > 0.01) (p = 0.7661952714348272)	CRF: No Significant Difference (p > 0.01) (p = 0.7661952714348272)	CRF: No Significant Difference (p > 0.01) (p = 0.48136464478088714)
Orange1_CUR	120	1	Orange1_CRF	120	1	Orange1_RND	120	0	Orange1_CTR	120	0.901034				Mean Social Preference Score (and Std Dev) for CRF: OrangeAgent: 0.4931440263169951 ( 0.023018733979471122 )	Mean Social Preference Score (and Std Dev) for CRF: OrangeAgent: 0.4931440263169951 ( 0.023018733979471122 )	Mean Social Preference Score (and Std Dev) for CRF: Orange03: 0.5155068965517241 ( 0.02194026302363441 )
Orange1_CUR	121	0.992069	Orange1_CRF	121	1	Orange1_RND	121	0	Orange1_CTR	121	0.958966				T-statistic: -0.61978323778220889562	T-statistic: -0.61978323778220889562	T-statistic: -7.62363640832871336528
Orange1_CUR	122	1	Orange1_CRF	122	1	Orange1_RND	122	1	Orange1_CTR	122	0.998276				P-value: 0.53625030942594142935	P-value: 0.53625030942594142935	P-value: 0.00000000001522095748
Orange1_CUR	123	0.994828	Orange1_CRF	123	1	Orange1_RND	123	0	Orange1_CTR	123	1				With a significance level of 0.01, we *FAIL* to reject the null hypothesis.	With a significance level of 0.01, we *FAIL* to reject the null hypothesis.	With a significance level of 0.01, we *REJECT* the null hypothesis.
Orange1_CUR	124	1	Orange1_CRF	124	1	Orange1_RND	124	0	Orange1_CTR	124	0.987931				2AFC Test Social Preference Score T-Test: CRF | OrangeAgent | (-0.6197832377822089, 0.5362503094259414)	2AFC Test Social Preference Score T-Test: CRF | OrangeAgent | (-0.6197832377822089, 0.5362503094259414)	2AFC Test Social Preference Score T-Test: CRF | Orange04 | (-7.623636408328713, 1.5220957481182695e-11)
Orange1_CUR	125	1	Orange1_CRF	125	1	Orange1_RND	125	0	Orange1_CTR	125	0.98069				CRF: No Significant Difference (p > 0.01) (p = 0.5362503094259414)	CRF: No Significant Difference (p > 0.01) (p = 0.5362503094259414)	CRF: *** Significant Difference (p < 0.01) (p = 1.5220957481182695e-11)
Orange1_CUR	126	1	Orange1_CRF	126	1	Orange1_RND	126	1	Orange1_CTR	126	1				Mean Social Preference Score (and Std Dev) for CRF: OrangeAgent: 0.481659420200174 ( 0.029591926147365197 )	Mean Social Preference Score (and Std Dev) for CRF: OrangeAgent: 0.481659420200174 ( 0.029591926147365197 )	Mean Social Preference Score (and Std Dev) for CRF: Orange04: 0.35037931034482744 ( 0.019625895260654627 )
Orange1_CUR	127	1	Orange1_CRF	127	1	Orange1_RND	127	0	Orange1_CTR	127	1				T-statistic: 2.90328983694910647273	T-statistic: 2.90328983694910647273	T-statistic: -2.09804936193427060687
Orange1_CUR	128	1	Orange1_CRF	128	1	Orange1_RND	128	1	Orange1_CTR	128	0.816897				P-value: 0.00419495213199569134	P-value: 0.00419495213199569134	P-value: 0.03844685149272367153
Orange1_CUR	129	1	Orange1_CRF	129	1	Orange1_RND	129	0	Orange1_CTR	129	0.996897				With a significance level of 0.01, we *REJECT* the null hypothesis.	With a significance level of 0.01, we *REJECT* the null hypothesis.	With a significance level of 0.01, we *FAIL* to reject the null hypothesis.
Orange1_CUR	130	1	Orange1_CRF	130	0.984483	Orange1_RND	130	0	Orange1_CTR	130	1				2AFC Test Social Preference Score T-Test: CRF | BlueAgent | (2.9032898369491065, 0.004194952131995691)	2AFC Test Social Preference Score T-Test: CRF | BlueAgent | (2.9032898369491065, 0.004194952131995691)	2AFC Test Social Preference Score T-Test: CRF | Blue01 | (-2.0980493619342706, 0.03844685149272367)
Orange1_CUR	131	1	Orange1_CRF	131	1	Orange1_RND	131	0	Orange1_CTR	131	0.854828				CRF: *** Significant Difference (p < 0.01) (p = 0.004194952131995691)	CRF: *** Significant Difference (p < 0.01) (p = 0.004194952131995691)	CRF: No Significant Difference (p > 0.01) (p = 0.03844685149272367)
Orange1_CUR	132	1	Orange1_CRF	132	1	Orange1_RND	132	0	Orange1_CTR	132	1				Mean Social Preference Score (and Std Dev) for CRF: BlueAgent: 0.5682983234010605 ( 0.02352445922961349 )	Mean Social Preference Score (and Std Dev) for CRF: BlueAgent: 0.5682983234010605 ( 0.02352445922961349 )	Mean Social Preference Score (and Std Dev) for CRF: Blue01: 0.4507586206896551 ( 0.02347007663582682 )
Orange1_CUR	133	1	Orange1_CRF	133	1	Orange1_RND	133	0	Orange1_CTR	133	0.833448				T-statistic: 6.97751099364631421906	T-statistic: 6.97751099364631421906	T-statistic: -0.52338123917625245518
Orange1_CUR	134	1	Orange1_CRF	134	1	Orange1_RND	134	0	Orange1_CTR	134	0.474138				P-value: 0.00000000006828748512	P-value: 0.00000000006828748512	P-value: 0.60187854565225773484
Orange1_CUR	135	1	Orange1_CRF	135	1	Orange1_RND	135	1	Orange1_CTR	135	1				With a significance level of 0.01, we *REJECT* the null hypothesis.	With a significance level of 0.01, we *REJECT* the null hypothesis.	With a significance level of 0.01, we *FAIL* to reject the null hypothesis.
Orange1_CUR	136	1	Orange1_CRF	136	1	Orange1_RND	136	0	Orange1_CTR	136	0.758966				2AFC Test Social Preference Score T-Test: CRF | BlueAgent | (6.977510993646314, 6.828748512076155e-11)	2AFC Test Social Preference Score T-Test: CRF | BlueAgent | (6.977510993646314, 6.828748512076155e-11)	2AFC Test Social Preference Score T-Test: CRF | Blue02 | (-0.5233812391762525, 0.6018785456522577)
Orange1_CUR	137	1	Orange1_CRF	137	1	Orange1_RND	137	0	Orange1_CTR	137	0.994483				CRF: *** Significant Difference (p < 0.01) (p = 6.828748512076155e-11)	CRF: *** Significant Difference (p < 0.01) (p = 6.828748512076155e-11)	CRF: No Significant Difference (p > 0.01) (p = 0.6018785456522577)
Orange1_CUR	138	1	Orange1_CRF	138	1	Orange1_RND	138	1	Orange1_CTR	138	0.937931				Mean Social Preference Score (and Std Dev) for CRF: BlueAgent: 0.6984524739273765 ( 0.028441728591769515 )	Mean Social Preference Score (and Std Dev) for CRF: BlueAgent: 0.6984524739273765 ( 0.028441728591769515 )	Mean Social Preference Score (and Std Dev) for CRF: Blue02: 0.4889689655172414 ( 0.02107648050228225 )
Orange1_CUR	139	1	Orange1_CRF	139	1	Orange1_RND	139	1	Orange1_CTR	139	1				T-statistic: 4.18109226535732059205	T-statistic: 4.18109226535732059205	T-statistic: -1.30687788815701222411
Orange1_CUR	140	0.994828	Orange1_CRF	140	1	Orange1_RND	140	1	Orange1_CTR	140	1				P-value: 0.00004685264446041142	P-value: 0.00004685264446041142	P-value: 0.19428174970765327290
Orange1_CUR	141	1	Orange1_CRF	141	1	Orange1_RND	141	0	Orange1_CTR	141	1				With a significance level of 0.01, we *REJECT* the null hypothesis.	With a significance level of 0.01, we *REJECT* the null hypothesis.	With a significance level of 0.01, we *FAIL* to reject the null hypothesis.
Orange1_CUR	142	1	Orange1_CRF	142	1	Orange1_RND	142	0	Orange1_CTR	142	0.971379				2AFC Test Social Preference Score T-Test: CRF | BlueAgent | (4.181092265357321, 4.685264446041142e-05)	2AFC Test Social Preference Score T-Test: CRF | BlueAgent | (4.181092265357321, 4.685264446041142e-05)	2AFC Test Social Preference Score T-Test: CRF | Blue03 | (-1.3068778881570122, 0.19428174970765327)
Orange1_CUR	143	1	Orange1_CRF	143	1	Orange1_RND	143	0	Orange1_CTR	143	1				CRF: *** Significant Difference (p < 0.01) (p = 4.685264446041142e-05)	CRF: *** Significant Difference (p < 0.01) (p = 4.685264446041142e-05)	CRF: No Significant Difference (p > 0.01) (p = 0.19428174970765327)
Orange1_CUR	144	1	Orange1_CRF	144	1	Orange1_RND	144	1	Orange1_CTR	144	0.996207				Mean Social Preference Score (and Std Dev) for CRF: BlueAgent: 0.6098333649246704 ( 0.02626906032060116 )	Mean Social Preference Score (and Std Dev) for CRF: BlueAgent: 0.6098333649246704 ( 0.02626906032060116 )	Mean Social Preference Score (and Std Dev) for CRF: Blue03: 0.47476551724137933 ( 0.019308982872307135 )
Orange1_CUR	145	0.98931	Orange1_CRF	145	0.976897	Orange1_RND	145	0	Orange1_CTR	145	0.884483				T-statistic: 3.33586114475582018457	T-statistic: 3.33586114475582018457	T-statistic: 2.42301762629402128724
Orange1_CUR	146	1	Orange1_CRF	146	1	Orange1_RND	146	1	Orange1_CTR	146	0.967586				P-value: 0.00104921522384633582	P-value: 0.00104921522384633582	P-value: 0.01720907064066294970
Orange1_CUR	147	1	Orange1_CRF	147	1	Orange1_RND	147	1	Orange1_CTR	147	1				With a significance level of 0.01, we *REJECT* the null hypothesis.	With a significance level of 0.01, we *REJECT* the null hypothesis.	With a significance level of 0.01, we *FAIL* to reject the null hypothesis.
Orange1_CUR	148	1	Orange1_CRF	148	1	Orange1_RND	148	0	Orange1_CTR	148	0.908621				2AFC Test Social Preference Score T-Test: CRF | BlueAgent | (3.33586114475582, 0.0010492152238463358)	2AFC Test Social Preference Score T-Test: CRF | BlueAgent | (3.33586114475582, 0.0010492152238463358)	2AFC Test Social Preference Score T-Test: CRF | Blue04 | (2.4230176262940213, 0.01720907064066295)
Orange1_CUR	149	1	Orange1_CRF	149	1	Orange1_RND	149	1	Orange1_CTR	149	0.992759				CRF: *** Significant Difference (p < 0.01) (p = 0.0010492152238463358)	CRF: *** Significant Difference (p < 0.01) (p = 0.0010492152238463358)	CRF: No Significant Difference (p > 0.01) (p = 0.01720907064066295)
Orange1_CUR	150	1	Orange1_CRF	150	1	Orange1_RND	150	0	Orange1_CTR	150	0.927931				Mean Social Preference Score (and Std Dev) for CRF: BlueAgent: 0.5988395622548007 ( 0.02962939941615454 )	Mean Social Preference Score (and Std Dev) for CRF: BlueAgent: 0.5988395622548007 ( 0.02962939941615454 )	Mean Social Preference Score (and Std Dev) for CRF: Blue04: 0.6082379310344828 ( 0.044670715499511855 )
Orange1_CUR	151	1	Orange1_CRF	151	1	Orange1_RND	151	0	Orange1_CTR	151	0.984828				Results Logged to G:/McGraw 2024 Source/Experiment 3 - Us vs Them in Two Colored Fishes/EXP3_2AFC_TASK/EXP3_2AFC_LOWIM_CSV/LOW_CRF_2AFC_SocialPreference_by_Episode.csv	Results Logged to G:/McGraw 2024 Source/Experiment 3 - Us vs Them in Two Colored Fishes/EXP3_2AFC_TASK/EXP3_2AFC_LOWIM_CSV/LOW_CRF_2AFC_SocialPreference_by_Episode.csv	Results Logged to G:/McGraw 2024 Source/Experiment 3 - Us vs Them in Two Colored Fishes/EXP3_2AFC_TASK/EXP3_2AFC_ALONE_CSV/ALONE_CRF_2AFC_SocialPreference_by_Episode.csv
Orange1_CUR	152	1	Orange1_CRF	152	1	Orange1_RND	152	0	Orange1_CTR	152	1
Orange1_CUR	153	1	Orange1_CRF	153	1	Orange1_RND	153	0	Orange1_CTR	153	0.985517				CTR:	CTR:	CTR:
Orange1_CUR	154	1	Orange1_CRF	154	1	Orange1_RND	154	0	Orange1_CTR	154	1				T-statistic: 4.86476057930002436791	T-statistic: 4.86476057930002436791	T-statistic: -0.75856657757905976425
Orange1_CUR	155	0.996552	Orange1_CRF	155	1	Orange1_RND	155	0	Orange1_CTR	155	0.995862				P-value: 0.00000264525657255994	P-value: 0.00000264525657255994	P-value: 0.44991403922015960060
Orange1_CUR	156	0.992069	Orange1_CRF	156	0	Orange1_RND	156	0	Orange1_CTR	156	1				With a significance level of 0.01, we *REJECT* the null hypothesis.	With a significance level of 0.01, we *REJECT* the null hypothesis.	With a significance level of 0.01, we *FAIL* to reject the null hypothesis.
Orange1_CUR	157	1	Orange1_CRF	157	0.952414	Orange1_RND	157	0	Orange1_CTR	157	0.982414				2AFC Test Social Preference Score T-Test: CTR | OrangeAgent | (4.864760579300024, 2.645256572559942e-06)	2AFC Test Social Preference Score T-Test: CTR | OrangeAgent | (4.864760579300024, 2.645256572559942e-06)	2AFC Test Social Preference Score T-Test: CTR | Orange01 | (-0.7585665775790598, 0.4499140392201596)
Orange1_CUR	158	1	Orange1_CRF	158	1	Orange1_RND	158	0	Orange1_CTR	158	1				CTR: *** Significant Difference (p < 0.01) (p = 2.645256572559942e-06)	CTR: *** Significant Difference (p < 0.01) (p = 2.645256572559942e-06)	CTR: No Significant Difference (p > 0.01) (p = 0.4499140392201596)
Orange1_CUR	159	1	Orange1_CRF	159	1	Orange1_RND	159	1	Orange1_CTR	159	0.957931				Mean Social Preference Score (and Std Dev) for CTR: OrangeAgent: 0.5962722613079073 ( 0.01978972237966943 )	Mean Social Preference Score (and Std Dev) for CTR: OrangeAgent: 0.5962722613079073 ( 0.01978972237966943 )	Mean Social Preference Score (and Std Dev) for CTR: Orange01: 0.47793103448275864 ( 0.0290929842805278 )
Orange1_CUR	160	1	Orange1_CRF	160	1	Orange1_RND	160	0	Orange1_CTR	160	1				T-statistic: 0.91827008954537525653	T-statistic: 0.91827008954537525653	T-statistic: 0.22769105218348084652
Orange1_CUR	161	0.994483	Orange1_CRF	161	0.993103	Orange1_RND	161	0	Orange1_CTR	161	0.937931				P-value: 0.35980977803392577563	P-value: 0.35980977803392577563	P-value: 0.82035600698875921211
Orange1_CUR	162	1	Orange1_CRF	162	1	Orange1_RND	162	0	Orange1_CTR	162	0.98931				With a significance level of 0.01, we *FAIL* to reject the null hypothesis.	With a significance level of 0.01, we *FAIL* to reject the null hypothesis.	With a significance level of 0.01, we *FAIL* to reject the null hypothesis.
Orange1_CUR	163	1	Orange1_CRF	163	1	Orange1_RND	163	0	Orange1_CTR	163	0.988621				2AFC Test Social Preference Score T-Test: CTR | OrangeAgent | (0.9182700895453753, 0.3598097780339258)	2AFC Test Social Preference Score T-Test: CTR | OrangeAgent | (0.9182700895453753, 0.3598097780339258)	2AFC Test Social Preference Score T-Test: CTR | Orange02 | (0.22769105218348085, 0.8203560069887592)
Orange1_CUR	164	1	Orange1_CRF	164	1	Orange1_RND	164	1	Orange1_CTR	164	0.975862				CTR: No Significant Difference (p > 0.01) (p = 0.3598097780339258)	CTR: No Significant Difference (p > 0.01) (p = 0.3598097780339258)	CTR: No Significant Difference (p > 0.01) (p = 0.8203560069887592)
Orange1_CUR	165	1	Orange1_CRF	165	1	Orange1_RND	165	0	Orange1_CTR	165	0.975862				Mean Social Preference Score (and Std Dev) for CTR: OrangeAgent: 0.5170714114032351 ( 0.018590839010869824 )	Mean Social Preference Score (and Std Dev) for CTR: OrangeAgent: 0.5170714114032351 ( 0.018590839010869824 )	Mean Social Preference Score (and Std Dev) for CTR: Orange02: 0.5075103448275864 ( 0.032984804433747836 )
Orange1_CUR	166	1	Orange1_CRF	166	1	Orange1_RND	166	0	Orange1_CTR	166	1				T-statistic: 0.31198041675929311101	T-statistic: 0.31198041675929311101	T-statistic: -0.24909499016080091649
Orange1_CUR	167	1	Orange1_CRF	167	0.993103	Orange1_RND	167	0	Orange1_CTR	167	1				P-value: 0.75544691984246448158	P-value: 0.75544691984246448158	P-value: 0.80380336359974424720
Orange1_CUR	168	1	Orange1_CRF	168	1	Orange1_RND	168	0	Orange1_CTR	168	1				With a significance level of 0.01, we *FAIL* to reject the null hypothesis.	With a significance level of 0.01, we *FAIL* to reject the null hypothesis.	With a significance level of 0.01, we *FAIL* to reject the null hypothesis.
Orange1_CUR	169	1	Orange1_CRF	169	1	Orange1_RND	169	1	Orange1_CTR	169	1				2AFC Test Social Preference Score T-Test: CTR | OrangeAgent | (0.3119804167592931, 0.7554469198424645)	2AFC Test Social Preference Score T-Test: CTR | OrangeAgent | (0.3119804167592931, 0.7554469198424645)	2AFC Test Social Preference Score T-Test: CTR | Orange03 | (-0.24909499016080092, 0.8038033635997442)
Orange1_CUR	170	0.98069	Orange1_CRF	170	0.99	Orange1_RND	170	0	Orange1_CTR	170	0.914483				CTR: No Significant Difference (p > 0.01) (p = 0.7554469198424645)	CTR: No Significant Difference (p > 0.01) (p = 0.7554469198424645)	CTR: No Significant Difference (p > 0.01) (p = 0.8038033635997442)
Orange1_CUR	171	1	Orange1_CRF	171	1	Orange1_RND	171	0	Orange1_CTR	171	0.998621				Mean Social Preference Score (and Std Dev) for CTR: OrangeAgent: 0.5071538506800171 ( 0.022930447860567405 )	Mean Social Preference Score (and Std Dev) for CTR: OrangeAgent: 0.5071538506800171 ( 0.022930447860567405 )	Mean Social Preference Score (and Std Dev) for CTR: Orange03: 0.4923206896551725 ( 0.030828843004310068 )
Orange1_CUR	172	1	Orange1_CRF	172	1	Orange1_RND	172	1	Orange1_CTR	172	1				T-statistic: -0.21112702636746460971	T-statistic: -0.21112702636746460971	T-statistic: 1.53089658438311726485
Orange1_CUR	173	1	Orange1_CRF	173	1	Orange1_RND	173	1	Orange1_CTR	173	1				P-value: 0.83304711337049153208	P-value: 0.83304711337049153208	P-value: 0.12898420924915518504
Orange1_CUR	174	1	Orange1_CRF	174	1	Orange1_RND	174	1	Orange1_CTR	174	1				With a significance level of 0.01, we *FAIL* to reject the null hypothesis.	With a significance level of 0.01, we *FAIL* to reject the null hypothesis.	With a significance level of 0.01, we *FAIL* to reject the null hypothesis.
Orange1_CUR	175	1	Orange1_CRF	175	1	Orange1_RND	175	0	Orange1_CTR	175	0.986207				2AFC Test Social Preference Score T-Test: CTR | OrangeAgent | (-0.2111270263674646, 0.8330471133704915)	2AFC Test Social Preference Score T-Test: CTR | OrangeAgent | (-0.2111270263674646, 0.8330471133704915)	2AFC Test Social Preference Score T-Test: CTR | Orange04 | (1.5308965843831173, 0.12898420924915519)
Orange1_CUR	176	1	Orange1_CRF	176	1	Orange1_RND	176	0	Orange1_CTR	176	1				CTR: No Significant Difference (p > 0.01) (p = 0.8330471133704915)	CTR: No Significant Difference (p > 0.01) (p = 0.8330471133704915)	CTR: No Significant Difference (p > 0.01) (p = 0.12898420924915519)
Orange1_CUR	177	1	Orange1_CRF	177	0.988276	Orange1_RND	177	0	Orange1_CTR	177	0.994828				Mean Social Preference Score (and Std Dev) for CTR: OrangeAgent: 0.49350815610159 ( 0.03074852144751481 )	Mean Social Preference Score (and Std Dev) for CTR: OrangeAgent: 0.49350815610159 ( 0.03074852144751481 )	Mean Social Preference Score (and Std Dev) for CTR: Orange04: 0.550703448275862 ( 0.033120100203432916 )
Orange1_CUR	178	0.985172	Orange1_CRF	178	1	Orange1_RND	178	1	Orange1_CTR	178	1				T-statistic: 2.69499399505856107595	T-statistic: 2.69499399505856107595	T-statistic: 2.32707160108701449630
Orange1_CUR	179	1	Orange1_CRF	179	1	Orange1_RND	179	0	Orange1_CTR	179	0.825517				P-value: 0.00776326027565635464	P-value: 0.00776326027565635464	P-value: 0.02199851833796371420
Orange1_CUR	180	1	Orange1_CRF	180	1	Orange1_RND	180	0	Orange1_CTR	180	0.931034				With a significance level of 0.01, we *REJECT* the null hypothesis.	With a significance level of 0.01, we *REJECT* the null hypothesis.	With a significance level of 0.01, we *FAIL* to reject the null hypothesis.
Orange1_CUR	181	1	Orange1_CRF	181	1	Orange1_RND	181	0	Orange1_CTR	181	0.92931				2AFC Test Social Preference Score T-Test: CTR | BlueAgent | (2.694993995058561, 0.007763260275656355)	2AFC Test Social Preference Score T-Test: CTR | BlueAgent | (2.694993995058561, 0.007763260275656355)	2AFC Test Social Preference Score T-Test: CTR | Blue01 | (2.3270716010870145, 0.021998518337963714)
Orange1_CUR	182	1	Orange1_CRF	182	1	Orange1_RND	182	1	Orange1_CTR	182	0.974483				CTR: *** Significant Difference (p < 0.01) (p = 0.007763260275656355)	CTR: *** Significant Difference (p < 0.01) (p = 0.007763260275656355)	CTR: No Significant Difference (p > 0.01) (p = 0.021998518337963714)
Orange1_CUR	183	1	Orange1_CRF	183	0.98931	Orange1_RND	183	0	Orange1_CTR	183	1				Mean Social Preference Score (and Std Dev) for CTR: BlueAgent: 0.5623329062531958 ( 0.023129144765252546 )	Mean Social Preference Score (and Std Dev) for CTR: BlueAgent: 0.5623329062531958 ( 0.023129144765252546 )	Mean Social Preference Score (and Std Dev) for CTR: Blue01: 0.5750310344827586 ( 0.032242684087464404 )
Orange1_CUR	184	0.987931	Orange1_CRF	184	1	Orange1_RND	184	1	Orange1_CTR	184	0.983448				T-statistic: 6.18967011526173127578	T-statistic: 6.18967011526173127578	T-statistic: 1.08839908128236939611
Orange1_CUR	185	1	Orange1_CRF	185	1	Orange1_RND	185	0	Orange1_CTR	185	0.959655				P-value: 0.00000000455747263329	P-value: 0.00000000455747263329	P-value: 0.27906148530223329196
Orange1_CUR	186	1	Orange1_CRF	186	1	Orange1_RND	186	0	Orange1_CTR	186	0.964828				With a significance level of 0.01, we *REJECT* the null hypothesis.	With a significance level of 0.01, we *REJECT* the null hypothesis.	With a significance level of 0.01, we *FAIL* to reject the null hypothesis.
Orange1_CUR	187	1	Orange1_CRF	187	1	Orange1_RND	187	0	Orange1_CTR	187	0.98931				2AFC Test Social Preference Score T-Test: CTR | BlueAgent | (6.189670115261731, 4.557472633287826e-09)	2AFC Test Social Preference Score T-Test: CTR | BlueAgent | (6.189670115261731, 4.557472633287826e-09)	2AFC Test Social Preference Score T-Test: CTR | Blue02 | (1.0883990812823694, 0.2790614853022333)
Orange1_CUR	188	1	Orange1_CRF	188	0.991034	Orange1_RND	188	1	Orange1_CTR	188	1				CTR: *** Significant Difference (p < 0.01) (p = 4.557472633287826e-09)	CTR: *** Significant Difference (p < 0.01) (p = 4.557472633287826e-09)	CTR: No Significant Difference (p > 0.01) (p = 0.2790614853022333)
Orange1_CUR	189	0.991379	Orange1_CRF	189	1	Orange1_RND	189	0	Orange1_CTR	189	0.990345				Mean Social Preference Score (and Std Dev) for CTR: BlueAgent: 0.6803957146079863 ( 0.029144641192296927 )	Mean Social Preference Score (and Std Dev) for CTR: BlueAgent: 0.6803957146079863 ( 0.029144641192296927 )	Mean Social Preference Score (and Std Dev) for CTR: Blue02: 0.5346206896551724 ( 0.03180881925624353 )
Orange1_CUR	190	1	Orange1_CRF	190	1	Orange1_RND	190	1	Orange1_CTR	190	1				T-statistic: 1.64104813823171835629	T-statistic: 1.64104813823171835629	T-statistic: 1.22018458377383098856
Orange1_CUR	191	0.97931	Orange1_CRF	191	0.994138	Orange1_RND	191	0	Orange1_CTR	191	0.988276				P-value: 0.10268076832722310143	P-value: 0.10268076832722310143	P-value: 0.22529350186582677851
Orange1_CUR	192	1	Orange1_CRF	192	0.978276	Orange1_RND	192	1	Orange1_CTR	192	1				With a significance level of 0.01, we *FAIL* to reject the null hypothesis.	With a significance level of 0.01, we *FAIL* to reject the null hypothesis.	With a significance level of 0.01, we *FAIL* to reject the null hypothesis.
Orange1_CUR	193	1	Orange1_CRF	193	0	Orange1_RND	193	0	Orange1_CTR	193	0.967931				2AFC Test Social Preference Score T-Test: CTR | BlueAgent | (1.6410481382317184, 0.1026807683272231)	2AFC Test Social Preference Score T-Test: CTR | BlueAgent | (1.6410481382317184, 0.1026807683272231)	2AFC Test Social Preference Score T-Test: CTR | Blue03 | (1.220184583773831, 0.22529350186582678)
Orange1_CUR	194	0.991034	Orange1_CRF	194	1	Orange1_RND	194	0	Orange1_CTR	194	1				CTR: No Significant Difference (p > 0.01) (p = 0.1026807683272231)	CTR: No Significant Difference (p > 0.01) (p = 0.1026807683272231)	CTR: No Significant Difference (p > 0.01) (p = 0.22529350186582678)
Orange1_CUR	195	1	Orange1_CRF	195	1	Orange1_RND	195	0	Orange1_CTR	195	1				Mean Social Preference Score (and Std Dev) for CTR: BlueAgent: 0.5428513928305686 ( 0.02611220952771217 )	Mean Social Preference Score (and Std Dev) for CTR: BlueAgent: 0.5428513928305686 ( 0.02611220952771217 )	Mean Social Preference Score (and Std Dev) for CTR: Blue03: 0.5312999999999999 ( 0.02565185662581813 )
Orange1_CUR	196	1	Orange1_CRF	196	1	Orange1_RND	196	0	Orange1_CTR	196	1				T-statistic: 4.03768138768394013738	T-statistic: 4.03768138768394013738	T-statistic: 1.04611310209868535459
Orange1_CUR	197	0.988276	Orange1_CRF	197	1	Orange1_RND	197	1	Orange1_CTR	197	0.904828				P-value: 0.00008229827060332718	P-value: 0.00008229827060332718	P-value: 0.29805627337034751312
Orange1_CUR	198	1	Orange1_CRF	198	1	Orange1_RND	198	0	Orange1_CTR	198	0.974828				With a significance level of 0.01, we *REJECT* the null hypothesis.	With a significance level of 0.01, we *REJECT* the null hypothesis.	With a significance level of 0.01, we *FAIL* to reject the null hypothesis.
Orange1_CUR	199	0.977586	Orange1_CRF	199	1	Orange1_RND	199	0	Orange1_CTR	199	1				2AFC Test Social Preference Score T-Test: CTR | BlueAgent | (4.03768138768394, 8.229827060332718e-05)	2AFC Test Social Preference Score T-Test: CTR | BlueAgent | (4.03768138768394, 8.229827060332718e-05)	2AFC Test Social Preference Score T-Test: CTR | Blue04 | (1.0461131020986854, 0.2980562733703475)
Orange1_CUR	200	0.985862	Orange1_CRF	200	0.992759	Orange1_RND	200	0	Orange1_CTR	200	0.856552				CTR: *** Significant Difference (p < 0.01) (p = 8.229827060332718e-05)	CTR: *** Significant Difference (p < 0.01) (p = 8.229827060332718e-05)	CTR: No Significant Difference (p > 0.01) (p = 0.2980562733703475)
Orange1_CUR	201	1	Orange1_CRF	201	1	Orange1_RND	201	1	Orange1_CTR	201	0.996552				Mean Social Preference Score (and Std Dev) for CTR: BlueAgent: 0.6181298688384136 ( 0.029256857462488937 )	Mean Social Preference Score (and Std Dev) for CTR: BlueAgent: 0.6181298688384136 ( 0.029256857462488937 )	Mean Social Preference Score (and Std Dev) for CTR: Blue04: 0.5343586206896551 ( 0.03284407835130421 )
Orange1_CUR	202	1	Orange1_CRF	202	1	Orange1_RND	202	0	Orange1_CTR	202	0.962759				Results Logged to G:/McGraw 2024 Source/Experiment 3 - Us vs Them in Two Colored Fishes/EXP3_2AFC_TASK/EXP3_2AFC_LOWIM_CSV/LOW_CTR_2AFC_SocialPreference_by_Episode.csv	Results Logged to G:/McGraw 2024 Source/Experiment 3 - Us vs Them in Two Colored Fishes/EXP3_2AFC_TASK/EXP3_2AFC_LOWIM_CSV/LOW_CTR_2AFC_SocialPreference_by_Episode.csv
Orange1_CUR	203	1	Orange1_CRF	203	0.977241	Orange1_RND	203	0	Orange1_CTR	203	0.973448
Orange1_CUR	204	1	Orange1_CRF	204	0.997241	Orange1_RND	204	1	Orange1_CTR	204	0.98931
Orange1_CUR	205	1	Orange1_CRF	205	0.995517	Orange1_RND	205	0	Orange1_CTR	205	0.950345
Orange1_CUR	206	1	Orange1_CRF	206	1	Orange1_RND	206	0	Orange1_CTR	206	0.947586
Orange1_CUR	207	1	Orange1_CRF	207	0	Orange1_RND	207	1	Orange1_CTR	207	0.785172
Orange1_CUR	208	1	Orange1_CRF	208	0.984828	Orange1_RND	208	1	Orange1_CTR	208	1
Orange1_CUR	209	1	Orange1_CRF	209	1	Orange1_RND	209	1	Orange1_CTR	209	0.976897
Orange1_CUR	210	1	Orange1_CRF	210	1	Orange1_RND	210	1	Orange1_CTR	210	1
Orange1_CUR	211	1	Orange1_CRF	211	1	Orange1_RND	211	1	Orange1_CTR	211	1
Orange1_CUR	212	0.991379	Orange1_CRF	212	1	Orange1_RND	212	0	Orange1_CTR	212	1
Orange1_CUR	213	1	Orange1_CRF	213	1	Orange1_RND	213	0	Orange1_CTR	213	1
Orange1_CUR	214	0.99	Orange1_CRF	214	1	Orange1_RND	214	1	Orange1_CTR	214	1
Orange1_CUR	215	1	Orange1_CRF	215	1	Orange1_RND	215	0	Orange1_CTR	215	0.742414
Orange1_CUR	216	0.994828	Orange1_CRF	216	1	Orange1_RND	216	0	Orange1_CTR	216	0.99931
Orange1_CUR	217	1	Orange1_CRF	217	0.997931	Orange1_RND	217	0	Orange1_CTR	217	1
Orange1_CUR	218	1	Orange1_CRF	218	1	Orange1_RND	218	0	Orange1_CTR	218	1
Orange1_CUR	219	1	Orange1_CRF	219	1	Orange1_RND	219	1	Orange1_CTR	219	1
Orange1_CUR	220	1	Orange1_CRF	220	0.994138	Orange1_RND	220	0	Orange1_CTR	220	0.971724
Orange1_CUR	221	1	Orange1_CRF	221	1	Orange1_RND	221	0	Orange1_CTR	221	0.93931
Orange1_CUR	222	1	Orange1_CRF	222	1	Orange1_RND	222	1	Orange1_CTR	222	1
Orange1_CUR	223	1	Orange1_CRF	223	1	Orange1_RND	223	1	Orange1_CTR	223	0.984483
Orange1_CUR	224	0.982069	Orange1_CRF	224	1	Orange1_RND	224	0	Orange1_CTR	224	1
Orange1_CUR	225	1	Orange1_CRF	225	1	Orange1_RND	225	1	Orange1_CTR	225	1
Orange1_CUR	226	1	Orange1_CRF	226	0.991034	Orange1_RND	226	1	Orange1_CTR	226	1
Orange1_CUR	227	0.987241	Orange1_CRF	227	1	Orange1_RND	227	1	Orange1_CTR	227	1
Orange1_CUR	228	0.995862	Orange1_CRF	228	1	Orange1_RND	228	0	Orange1_CTR	228	0.891379
Orange1_CUR	229	1	Orange1_CRF	229	1	Orange1_RND	229	1	Orange1_CTR	229	0.987931
Orange1_CUR	230	1	Orange1_CRF	230	1	Orange1_RND	230	1	Orange1_CTR	230	1
Orange1_CUR	231	0.992069	Orange1_CRF	231	0.996207	Orange1_RND	231	0	Orange1_CTR	231	0.99069
Orange1_CUR	232	0.981379	Orange1_CRF	232	1	Orange1_RND	232	1	Orange1_CTR	232	0.881379
Orange1_CUR	233	1	Orange1_CRF	233	0.985172	Orange1_RND	233	0	Orange1_CTR	233	0.987241
Orange1_CUR	234	1	Orange1_CRF	234	1	Orange1_RND	234	1	Orange1_CTR	234	0.996552
Orange1_CUR	235	1	Orange1_CRF	235	1	Orange1_RND	235	0	Orange1_CTR	235	1
Orange1_CUR	236	1	Orange1_CRF	236	0.997586	Orange1_RND	236	0	Orange1_CTR	236	1
Orange1_CUR	237	1	Orange1_CRF	237	1	Orange1_RND	237	0	Orange1_CTR	237	0.992759
Orange1_CUR	238	1	Orange1_CRF	238	0.983448	Orange1_RND	238	0	Orange1_CTR	238	0.984828
Orange1_CUR	239	1	Orange1_CRF	239	0.99931	Orange1_RND	239	1	Orange1_CTR	239	0.99069
Orange1_CUR	240	1	Orange1_CRF	240	1	Orange1_RND	240	0	Orange1_CTR	240	1
Orange1_CUR	241	1	Orange1_CRF	241	1	Orange1_RND	241	0	Orange1_CTR	241	1
Orange1_CUR	242	1	Orange1_CRF	242	1	Orange1_RND	242	1	Orange1_CTR	242	0.874828
Orange1_CUR	243	1	Orange1_CRF	243	1	Orange1_RND	243	1	Orange1_CTR	243	1
Orange1_CUR	244	1	Orange1_CRF	244	1	Orange1_RND	244	1	Orange1_CTR	244	1
Orange1_CUR	245	1	Orange1_CRF	245	1	Orange1_RND	245	1	Orange1_CTR	245	0.977241
Orange1_CUR	246	1	Orange1_CRF	246	1	Orange1_RND	246	1	Orange1_CTR	246	0.994138
Orange1_CUR	247	1	Orange1_CRF	247	1	Orange1_RND	247	1	Orange1_CTR	247	0.866552
Orange1_CUR	248	1	Orange1_CRF	248	0.997241	Orange1_RND	248	1	Orange1_CTR	248	0.951379
Orange1_CUR	249	0.992759	Orange1_CRF	249	1	Orange1_RND	249	0	Orange1_CTR	249	1
Orange1_CUR	250	1	Orange1_CRF	250	1	Orange1_RND	250	0	Orange1_CTR	250	1
Orange1_CUR	251	1	Orange1_CRF	251	1	Orange1_RND	251	0	Orange1_CTR	251	1
Orange1_CUR	252	1	Orange1_CRF	252	1	Orange1_RND	252	1	Orange1_CTR	252	0.937241
Orange1_CUR	253	1	Orange1_CRF	253	0	Orange1_RND	253	1	Orange1_CTR	253	0.995862
Orange1_CUR	254	1	Orange1_CRF	254	1	Orange1_RND	254	0	Orange1_CTR	254	1
Orange1_CUR	255	1	Orange1_CRF	255	1	Orange1_RND	255	1	Orange1_CTR	255	0.997241
Orange1_CUR	256	1	Orange1_CRF	256	1	Orange1_RND	256	0	Orange1_CTR	256	1
Orange1_CUR	257	0.992414	Orange1_CRF	257	0.997586	Orange1_RND	257	1	Orange1_CTR	257	1
Orange1_CUR	258	1	Orange1_CRF	258	1	Orange1_RND	258	0	Orange1_CTR	258	1
Orange1_CUR	259	0.981034	Orange1_CRF	259	0.997586	Orange1_RND	259	0	Orange1_CTR	259	0.92931
Orange1_CUR	260	0.988621	Orange1_CRF	260	1	Orange1_RND	260	0	Orange1_CTR	260	0.826552
Orange1_CUR	261	1	Orange1_CRF	261	0.985862	Orange1_RND	261	1	Orange1_CTR	261	1
Orange1_CUR	262	1	Orange1_CRF	262	1	Orange1_RND	262	0	Orange1_CTR	262	0.98931
Orange1_CUR	263	1	Orange1_CRF	263	1	Orange1_RND	263	0	Orange1_CTR	263	0.999655
Orange1_CUR	264	1	Orange1_CRF	264	0.992069	Orange1_RND	264	1	Orange1_CTR	264	0.845517
Orange1_CUR	265	0.981034	Orange1_CRF	265	1	Orange1_RND	265	1	Orange1_CTR	265	0.830345
Orange1_CUR	266	1	Orange1_CRF	266	0.987586	Orange1_RND	266	0	Orange1_CTR	266	0.959655
Orange1_CUR	267	0.998966	Orange1_CRF	267	1	Orange1_RND	267	0	Orange1_CTR	267	1
Orange1_CUR	268	0.997586	Orange1_CRF	268	1	Orange1_RND	268	1	Orange1_CTR	268	0.827931
Orange1_CUR	269	1	Orange1_CRF	269	1	Orange1_RND	269	0	Orange1_CTR	269	0.885172
Orange1_CUR	270	1	Orange1_CRF	270	1	Orange1_RND	270	0	Orange1_CTR	270	1
Orange1_CUR	271	1	Orange1_CRF	271	1	Orange1_RND	271	0	Orange1_CTR	271	1
Orange1_CUR	272	1	Orange1_CRF	272	0.992759	Orange1_RND	272	1	Orange1_CTR	272	0.871724
Orange1_CUR	273	0.983793	Orange1_CRF	273	0.996897	Orange1_RND	273	1	Orange1_CTR	273	1
Orange1_CUR	274	1	Orange1_CRF	274	0.981034	Orange1_RND	274	1	Orange1_CTR	274	1
Orange1_CUR	275	0.989655	Orange1_CRF	275	1	Orange1_RND	275	1	Orange1_CTR	275	1
Orange1_CUR	276	1	Orange1_CRF	276	1	Orange1_RND	276	0	Orange1_CTR	276	1
Orange1_CUR	277	1	Orange1_CRF	277	1	Orange1_RND	277	0	Orange1_CTR	277	1
Orange1_CUR	278	1	Orange1_CRF	278	1	Orange1_RND	278	0	Orange1_CTR	278	0.888966
Orange1_CUR	279	1	Orange1_CRF	279	1	Orange1_RND	279	1	Orange1_CTR	279	0.992759
Orange1_CUR	280	1	Orange1_CRF	280	1	Orange1_RND	280	0	Orange1_CTR	280	1
Orange1_CUR	281	1	Orange1_CRF	281	1	Orange1_RND	281	0	Orange1_CTR	281	1
Orange1_CUR	282	1	Orange1_CRF	282	1	Orange1_RND	282	0	Orange1_CTR	282	0.988276
Orange1_CUR	283	1	Orange1_CRF	283	1	Orange1_RND	283	0	Orange1_CTR	283	1
Orange1_CUR	284	1	Orange1_CRF	284	0.994483	Orange1_RND	284	1	Orange1_CTR	284	1
Orange1_CUR	285	1	Orange1_CRF	285	0.989655	Orange1_RND	285	0	Orange1_CTR	285	0.94
Orange1_CUR	286	1	Orange1_CRF	286	1	Orange1_RND	286	0	Orange1_CTR	286	1
Orange1_CUR	287	1	Orange1_CRF	287	1	Orange1_RND	287	0	Orange1_CTR	287	1
Orange1_CUR	288	1	Orange1_CRF	288	1	Orange1_RND	288	0	Orange1_CTR	288	1
Orange1_CUR	289	0.982414	Orange1_CRF	289	1	Orange1_RND	289	1	Orange1_CTR	289	0.982414
Orange1_CUR	290	1	Orange1_CRF	290	1	Orange1_RND	290	0	Orange1_CTR	290	0.985517
Orange1_CUR	291	0.996897	Orange1_CRF	291	1	Orange1_RND	291	0	Orange1_CTR	291	1
Orange1_CUR	292	1	Orange1_CRF	292	1	Orange1_RND	292	0	Orange1_CTR	292	1
Orange1_CUR	293	1	Orange1_CRF	293	1	Orange1_RND	293	0	Orange1_CTR	293	0.935862
Orange1_CUR	294	0.996552	Orange1_CRF	294	0.987241	Orange1_RND	294	1	Orange1_CTR	294	1
Orange1_CUR	295	1	Orange1_CRF	295	0.982069	Orange1_RND	295	1	Orange1_CTR	295	1
Orange1_CUR	296	1	Orange1_CRF	296	1	Orange1_RND	296	1	Orange1_CTR	296	0.95069
Orange1_CUR	297	0.987241	Orange1_CRF	297	1	Orange1_RND	297	1	Orange1_CTR	297	1
Orange1_CUR	298	0.986552	Orange1_CRF	298	0.996897	Orange1_RND	298	1	Orange1_CTR	298	0.995517
Orange1_CUR	299	1	Orange1_CRF	299	1	Orange1_RND	299	0	Orange1_CTR	299	1
Orange1_CUR	300	0.995862	Orange1_CRF	300	1	Orange1_RND	300	1	Orange1_CTR	300	0.968621
Orange1_CUR	301	1	Orange1_CRF	301	1	Orange1_RND	301	1	Orange1_CTR	301	1
Orange1_CUR	302	1	Orange1_CRF	302	0.995172	Orange1_RND	302	0	Orange1_CTR	302	0.994138
Orange1_CUR	303	0.996552	Orange1_CRF	303	1	Orange1_RND	303	0	Orange1_CTR	303	0.917241
Orange1_CUR	304	1	Orange1_CRF	304	0.984483	Orange1_RND	304	1	Orange1_CTR	304	1
Orange1_CUR	305	0.994828	Orange1_CRF	305	1	Orange1_RND	305	0	Orange1_CTR	305	0.818966
Orange1_CUR	306	1	Orange1_CRF	306	1	Orange1_RND	306	1	Orange1_CTR	306	0.964828
Orange1_CUR	307	1	Orange1_CRF	307	1	Orange1_RND	307	0	Orange1_CTR	307	1
Orange1_CUR	308	1	Orange1_CRF	308	1	Orange1_RND	308	0	Orange1_CTR	308	1
Orange1_CUR	309	1	Orange1_CRF	309	1	Orange1_RND	309	0	Orange1_CTR	309	0.95931
Orange1_CUR	310	1	Orange1_CRF	310	0.981034	Orange1_RND	310	1	Orange1_CTR	310	1
Orange1_CUR	311	1	Orange1_CRF	311	1	Orange1_RND	311	1	Orange1_CTR	311	0.973793
Orange1_CUR	312	1	Orange1_CRF	312	1	Orange1_RND	312	1	Orange1_CTR	312	0.853103
Orange1_CUR	313	0.988276	Orange1_CRF	313	0.96931	Orange1_RND	313	0	Orange1_CTR	313	1
Orange1_CUR	314	1	Orange1_CRF	314	1	Orange1_RND	314	1	Orange1_CTR	314	1
Orange1_CUR	315	1	Orange1_CRF	315	0	Orange1_RND	315	1	Orange1_CTR	315	0.90931
Orange1_CUR	316	1	Orange1_CRF	316	1	Orange1_RND	316	0	Orange1_CTR	316	0.994138
Orange1_CUR	317	1	Orange1_CRF	317	0	Orange1_RND	317	0	Orange1_CTR	317	0.91931
Orange1_CUR	318	1	Orange1_CRF	318	1	Orange1_RND	318	1	Orange1_CTR	318	0.968966
Orange1_CUR	319	1	Orange1_CRF	319	1	Orange1_RND	319	1	Orange1_CTR	319	1
Orange1_CUR	320	1	Orange1_CRF	320	1	Orange1_RND	320	1	Orange1_CTR	320	0.97069
Orange1_CUR	321	1	Orange1_CRF	321	1	Orange1_RND	321	0	Orange1_CTR	321	1
Orange1_CUR	322	0.991724	Orange1_CRF	322	1	Orange1_RND	322	0	Orange1_CTR	322	0.994483
Orange1_CUR	323	1	Orange1_CRF	323	1	Orange1_RND	323	1	Orange1_CTR	323	1
Orange1_CUR	324	1	Orange1_CRF	324	1	Orange1_RND	324	0	Orange1_CTR	324	1
Orange1_CUR	325	1	Orange1_CRF	325	1	Orange1_RND	325	0	Orange1_CTR	325	1
Orange1_CUR	326	1	Orange1_CRF	326	1	Orange1_RND	326	1	Orange1_CTR	326	1
Orange1_CUR	327	1	Orange1_CRF	327	1	Orange1_RND	327	0	Orange1_CTR	327	0.84
Orange1_CUR	328	1	Orange1_CRF	328	0.988276	Orange1_RND	328	0	Orange1_CTR	328	0.968966
Orange1_CUR	329	1	Orange1_CRF	329	1	Orange1_RND	329	1	Orange1_CTR	329	1
Orange1_CUR	330	1	Orange1_CRF	330	1	Orange1_RND	330	1	Orange1_CTR	330	0.994483
Orange1_CUR	331	1	Orange1_CRF	331	0.978276	Orange1_RND	331	1	Orange1_CTR	331	0.971724
Orange1_CUR	332	1	Orange1_CRF	332	1	Orange1_RND	332	0	Orange1_CTR	332	0.965862
Orange1_CUR	333	0.994828	Orange1_CRF	333	1	Orange1_RND	333	1	Orange1_CTR	333	1
Orange1_CUR	334	1	Orange1_CRF	334	1	Orange1_RND	334	0	Orange1_CTR	334	0.983793
Orange1_CUR	335	1	Orange1_CRF	335	1	Orange1_RND	335	0	Orange1_CTR	335	0.982759
Orange1_CUR	336	1	Orange1_CRF	336	1	Orange1_RND	336	1	Orange1_CTR	336	0.986897
Orange1_CUR	337	1	Orange1_CRF	337	0.996897	Orange1_RND	337	1	Orange1_CTR	337	0.971034
Orange1_CUR	338	1	Orange1_CRF	338	1	Orange1_RND	338	1	Orange1_CTR	338	0.966897
Orange1_CUR	339	1	Orange1_CRF	339	0.988276	Orange1_RND	339	0	Orange1_CTR	339	1
Orange1_CUR	340	1	Orange1_CRF	340	1	Orange1_RND	340	0	Orange1_CTR	340	1
Orange1_CUR	341	1	Orange1_CRF	341	1	Orange1_RND	341	0	Orange1_CTR	341	1
Orange1_CUR	342	0.993448	Orange1_CRF	342	0.990345	Orange1_RND	342	1	Orange1_CTR	342	1
Orange1_CUR	343	1	Orange1_CRF	343	1	Orange1_RND	343	0	Orange1_CTR	343	0.975862
Orange1_CUR	344	1	Orange1_CRF	344	1	Orange1_RND	344	1	Orange1_CTR	344	1
Orange1_CUR	345	1	Orange1_CRF	345	1	Orange1_RND	345	0	Orange1_CTR	345	0.946897
Orange1_CUR	346	1	Orange1_CRF	346	1	Orange1_RND	346	0	Orange1_CTR	346	0.981379
Orange1_CUR	347	0.981724	Orange1_CRF	347	1	Orange1_RND	347	1	Orange1_CTR	347	1
Orange1_CUR	348	1	Orange1_CRF	348	1	Orange1_RND	348	1	Orange1_CTR	348	1
Orange1_CUR	349	1	Orange1_CRF	349	1	Orange1_RND	349	1	Orange1_CTR	349	0.94931
Orange1_CUR	350	0.988966	Orange1_CRF	350	1	Orange1_RND	350	1	Orange1_CTR	350	0.998621
Orange1_CUR	351	1	Orange1_CRF	351	1	Orange1_RND	351	0	Orange1_CTR	351	1
Orange1_CUR	352	1	Orange1_CRF	352	1	Orange1_RND	352	0	Orange1_CTR	352	1
Orange1_CUR	353	1	Orange1_CRF	353	0.998276	Orange1_RND	353	1	Orange1_CTR	353	0.885172
Orange1_CUR	354	1	Orange1_CRF	354	1	Orange1_RND	354	0	Orange1_CTR	354	0.988966
Orange1_CUR	355	1	Orange1_CRF	355	1	Orange1_RND	355	0	Orange1_CTR	355	0.952759
Orange1_CUR	356	1	Orange1_CRF	356	1	Orange1_RND	356	0	Orange1_CTR	356	0.835862
Orange1_CUR	357	1	Orange1_CRF	357	1	Orange1_RND	357	1	Orange1_CTR	357	0.915862
Orange1_CUR	358	0.994483	Orange1_CRF	358	1	Orange1_RND	358	0	Orange1_CTR	358	1
Orange1_CUR	359	1	Orange1_CRF	359	0.988966	Orange1_RND	359	0	Orange1_CTR	359	1
Orange1_CUR	360	1	Orange1_CRF	360	0	Orange1_RND	360	0	Orange1_CTR	360	1
Orange1_CUR	361	0.994138	Orange1_CRF	361	1	Orange1_RND	361	1	Orange1_CTR	361	0.943448
Orange1_CUR	362	0.983103	Orange1_CRF	362	1	Orange1_RND	362	1	Orange1_CTR	362	0.992414
Orange1_CUR	363	1	Orange1_CRF	363	1	Orange1_RND	363	0	Orange1_CTR	363	0.900345
Orange1_CUR	364	1	Orange1_CRF	364	0.982759	Orange1_RND	364	1	Orange1_CTR	364	1
Orange1_CUR	365	1	Orange1_CRF	365	1	Orange1_RND	365	1	Orange1_CTR	365	1
Orange1_CUR	366	0.994483	Orange1_CRF	366	1	Orange1_RND	366	0	Orange1_CTR	366	0.86069
Orange1_CUR	367	0.998966	Orange1_CRF	367	1	Orange1_RND	367	0	Orange1_CTR	367	0.996552
Orange1_CUR	368	1	Orange1_CRF	368	1	Orange1_RND	368	1	Orange1_CTR	368	0.996552
Orange1_CUR	369	0.993448	Orange1_CRF	369	1	Orange1_RND	369	0	Orange1_CTR	369	0.896552
Orange1_CUR	370	1	Orange1_CRF	370	1	Orange1_RND	370	1	Orange1_CTR	370	0.908966
Orange1_CUR	371	0.998966	Orange1_CRF	371	1	Orange1_RND	371	0	Orange1_CTR	371	1
Orange1_CUR	372	1	Orange1_CRF	372	1	Orange1_RND	372	1	Orange1_CTR	372	0.852759
Orange1_CUR	373	1	Orange1_CRF	373	0.966897	Orange1_RND	373	1	Orange1_CTR	373	0.97
Orange1_CUR	374	0.96069	Orange1_CRF	374	1	Orange1_RND	374	1	Orange1_CTR	374	0.88
Orange1_CUR	375	1	Orange1_CRF	375	0.993793	Orange1_RND	375	0	Orange1_CTR	375	0.998621
Orange1_CUR	376	1	Orange1_CRF	376	0.994138	Orange1_RND	376	0	Orange1_CTR	376	1
Orange1_CUR	377	1	Orange1_CRF	377	1	Orange1_RND	377	1	Orange1_CTR	377	0.928621
Orange1_CUR	378	1	Orange1_CRF	378	1	Orange1_RND	378	1	Orange1_CTR	378	0.956207
Orange1_CUR	379	1	Orange1_CRF	379	1	Orange1_RND	379	0	Orange1_CTR	379	1
Orange1_CUR	380	1	Orange1_CRF	380	1	Orange1_RND	380	1	Orange1_CTR	380	1
Orange1_CUR	381	0.998966	Orange1_CRF	381	1	Orange1_RND	381	0	Orange1_CTR	381	1
Orange1_CUR	382	0.996552	Orange1_CRF	382	1	Orange1_RND	382	0	Orange1_CTR	382	0.996552
Orange1_CUR	383	0.984828	Orange1_CRF	383	0.986207	Orange1_RND	383	0	Orange1_CTR	383	0.552069
Orange1_CUR	384	1	Orange1_CRF	384	0.99931	Orange1_RND	384	0	Orange1_CTR	384	1
Orange1_CUR	385	1	Orange1_CRF	385	1	Orange1_RND	385	1	Orange1_CTR	385	0.983103
Orange1_CUR	386	0.981379	Orange1_CRF	386	0.991379	Orange1_RND	386	1	Orange1_CTR	386	0.822069
Orange1_CUR	387	1	Orange1_CRF	387	1	Orange1_RND	387	0	Orange1_CTR	387	0.891034
Orange1_CUR	388	1	Orange1_CRF	388	0.965862	Orange1_RND	388	1	Orange1_CTR	388	0.977241
Orange1_CUR	389	0.991724	Orange1_CRF	389	0.97931	Orange1_RND	389	1	Orange1_CTR	389	1
Orange1_CUR	390	1	Orange1_CRF	390	1	Orange1_RND	390	1	Orange1_CTR	390	0.956552
Orange1_CUR	391	1	Orange1_CRF	391	0.981379	Orange1_RND	391	1	Orange1_CTR	391	0.985172
Orange1_CUR	392	1	Orange1_CRF	392	1	Orange1_RND	392	0	Orange1_CTR	392	0.993793
Orange1_CUR	393	1	Orange1_CRF	393	1	Orange1_RND	393	1	Orange1_CTR	393	0.984483
Orange1_CUR	394	1	Orange1_CRF	394	0.997931	Orange1_RND	394	0	Orange1_CTR	394	1
Orange1_CUR	395	1	Orange1_CRF	395	1	Orange1_RND	395	0	Orange1_CTR	395	0.886897
Orange1_CUR	396	1	Orange1_CRF	396	0.983793	Orange1_RND	396	0	Orange1_CTR	396	0.99
Orange1_CUR	397	1	Orange1_CRF	397	1	Orange1_RND	397	1	Orange1_CTR	397	1
Orange1_CUR	398	1	Orange1_CRF	398	0.99	Orange1_RND	398	1	Orange1_CTR	398	1
Orange1_CUR	399	1	Orange1_CRF	399	0.985517	Orange1_RND	399	1	Orange1_CTR	399	0.725172
Orange1_CUR	400	1	Orange1_CRF	400	1	Orange1_RND	400	0	Orange1_CTR	400	0.99069
Orange1_CUR	401	1	Orange1_CRF	401	0.992759	Orange1_RND	401	1	Orange1_CTR	401	1
Orange1_CUR	402	1	Orange1_CRF	402	0.996207	Orange1_RND	402	0	Orange1_CTR	402	1
Orange1_CUR	403	1	Orange1_CRF	403	1	Orange1_RND	403	0	Orange1_CTR	403	0.827931
Orange1_CUR	404	1	Orange1_CRF	404	1	Orange1_RND	404	1	Orange1_CTR	404	1
Orange1_CUR	405	1	Orange1_CRF	405	1	Orange1_RND	405	1	Orange1_CTR	405	0.976207
Orange1_CUR	406	1	Orange1_CRF	406	1	Orange1_RND	406	0	Orange1_CTR	406	1
Orange1_CUR	407	0.996897	Orange1_CRF	407	1	Orange1_RND	407	1	Orange1_CTR	407	1
Orange1_CUR	408	0.996552	Orange1_CRF	408	1	Orange1_RND	408	1	Orange1_CTR	408	0.985172
Orange1_CUR	409	1	Orange1_CRF	409	0.999655	Orange1_RND	409	1	Orange1_CTR	409	1
Orange1_CUR	410	0.993793	Orange1_CRF	410	0.997241	Orange1_RND	410	1	Orange1_CTR	410	0.986207
Orange1_CUR	411	0.996897	Orange1_CRF	411	1	Orange1_RND	411	1	Orange1_CTR	411	0.885517
Orange1_CUR	412	1	Orange1_CRF	412	1	Orange1_RND	412	0	Orange1_CTR	412	0.924483
Orange1_CUR	413	1	Orange1_CRF	413	1	Orange1_RND	413	0	Orange1_CTR	413	0.966552
Orange1_CUR	414	1	Orange1_CRF	414	1	Orange1_RND	414	1	Orange1_CTR	414	0.986207
Orange1_CUR	415	1	Orange1_CRF	415	0	Orange1_RND	415	1	Orange1_CTR	415	0.988621
Orange1_CUR	416	1	Orange1_CRF	416	1	Orange1_RND	416	0	Orange1_CTR	416	1
Orange1_CUR	417	1	Orange1_CRF	417	1	Orange1_RND	417	1	Orange1_CTR	417	0.857586
Orange1_CUR	418	1	Orange1_CRF	418	1	Orange1_RND	418	0	Orange1_CTR	418	0.991379
Orange1_CUR	419	1	Orange1_CRF	419	1	Orange1_RND	419	0	Orange1_CTR	419	0.971034
Orange1_CUR	420	1	Orange1_CRF	420	1	Orange1_RND	420	1	Orange1_CTR	420	0.975862
Orange1_CUR	421	1	Orange1_CRF	421	1	Orange1_RND	421	0	Orange1_CTR	421	0.926552
Orange1_CUR	422	1	Orange1_CRF	422	0.994828	Orange1_RND	422	1	Orange1_CTR	422	0.981034
Orange1_CUR	423	0.994138	Orange1_CRF	423	1	Orange1_RND	423	0.124483	Orange1_CTR	423	0.951034
Orange1_CUR	424	1	Orange1_CRF	424	1	Orange1_RND	424	0	Orange1_CTR	424	1
Orange1_CUR	425	0.990345	Orange1_CRF	425	1	Orange1_RND	425	1	Orange1_CTR	425	1
Orange1_CUR	426	0.998621	Orange1_CRF	426	1	Orange1_RND	426	0	Orange1_CTR	426	1
Orange1_CUR	427	1	Orange1_CRF	427	0.993793	Orange1_RND	427	0	Orange1_CTR	427	0.93931
Orange1_CUR	428	1	Orange1_CRF	428	1	Orange1_RND	428	1	Orange1_CTR	428	0.979655
Orange1_CUR	429	1	Orange1_CRF	429	1	Orange1_RND	429	1	Orange1_CTR	429	1
Orange1_CUR	430	1	Orange1_CRF	430	0	Orange1_RND	430	1	Orange1_CTR	430	0.984828
Orange1_CUR	431	1	Orange1_CRF	431	1	Orange1_RND	431	1	Orange1_CTR	431	1
Orange1_CUR	432	1	Orange1_CRF	432	0.995517	Orange1_RND	432	1	Orange1_CTR	432	0.981724
Orange1_CUR	433	1	Orange1_CRF	433	1	Orange1_RND	433	0	Orange1_CTR	433	0.766552
Orange1_CUR	434	1	Orange1_CRF	434	1	Orange1_RND	434	0	Orange1_CTR	434	0.971724
Orange1_CUR	435	1	Orange1_CRF	435	1	Orange1_RND	435	1	Orange1_CTR	435	0.975172
Orange1_CUR	436	0.992069	Orange1_CRF	436	1	Orange1_RND	436	0	Orange1_CTR	436	1
Orange1_CUR	437	1	Orange1_CRF	437	1	Orange1_RND	437	1	Orange1_CTR	437	0.945517
Orange1_CUR	438	1	Orange1_CRF	438	0.987241	Orange1_RND	438	0	Orange1_CTR	438	1
Orange1_CUR	439	1	Orange1_CRF	439	0.986897	Orange1_RND	439	1	Orange1_CTR	439	0.948276
Orange1_CUR	440	1	Orange1_CRF	440	0.993103	Orange1_RND	440	1	Orange1_CTR	440	0.986552
Orange1_CUR	441	1	Orange1_CRF	441	1	Orange1_RND	441	1	Orange1_CTR	441	1
Orange1_CUR	442	0.99931	Orange1_CRF	442	1	Orange1_RND	442	1	Orange1_CTR	442	0.992414
Orange1_CUR	443	1	Orange1_CRF	443	1	Orange1_RND	443	0	Orange1_CTR	443	1
Orange1_CUR	444	1	Orange1_CRF	444	1	Orange1_RND	444	0	Orange1_CTR	444	0.942759
Orange1_CUR	445	1	Orange1_CRF	445	1	Orange1_RND	445	0	Orange1_CTR	445	1
Orange1_CUR	446	1	Orange1_CRF	446	1	Orange1_RND	446	1	Orange1_CTR	446	1
Orange1_CUR	447	1	Orange1_CRF	447	1	Orange1_RND	447	1	Orange1_CTR	447	0.992069
Orange1_CUR	448	0.988276	Orange1_CRF	448	0.988621	Orange1_RND	448	0	Orange1_CTR	448	0.87
Orange1_CUR	449	1	Orange1_CRF	449	1	Orange1_RND	449	1	Orange1_CTR	449	0.964138
Orange1_CUR	450	1	Orange1_CRF	450	1	Orange1_RND	450	1	Orange1_CTR	450	0.964828
Orange1_CUR	451	0.988276	Orange1_CRF	451	1	Orange1_RND	451	0	Orange1_CTR	451	0.985862
Orange1_CUR	452	1	Orange1_CRF	452	1	Orange1_RND	452	1	Orange1_CTR	452	1
Orange1_CUR	453	1	Orange1_CRF	453	0.993103	Orange1_RND	453	1	Orange1_CTR	453	1
Orange1_CUR	454	1	Orange1_CRF	454	0.98931	Orange1_RND	454	0	Orange1_CTR	454	1
Orange1_CUR	455	1	Orange1_CRF	455	1	Orange1_RND	455	0	Orange1_CTR	455	1
Orange1_CUR	456	0.998276	Orange1_CRF	456	1	Orange1_RND	456	1	Orange1_CTR	456	0.993793
Orange1_CUR	457	0.987931	Orange1_CRF	457	0.994138	Orange1_RND	457	1	Orange1_CTR	457	0.875517
Orange1_CUR	458	1	Orange1_CRF	458	1	Orange1_RND	458	0	Orange1_CTR	458	0.864828
Orange1_CUR	459	1	Orange1_CRF	459	0.987241	Orange1_RND	459	0	Orange1_CTR	459	0.95069
Orange1_CUR	460	1	Orange1_CRF	460	1	Orange1_RND	460	0	Orange1_CTR	460	1
Orange1_CUR	461	0.997586	Orange1_CRF	461	1	Orange1_RND	461	0	Orange1_CTR	461	1
Orange1_CUR	462	1	Orange1_CRF	462	0	Orange1_RND	462	1	Orange1_CTR	462	0.986552
Orange1_CUR	463	1	Orange1_CRF	463	0	Orange1_RND	463	1	Orange1_CTR	463	0.997931
Orange1_CUR	464	0.984483	Orange1_CRF	464	1	Orange1_RND	464	1	Orange1_CTR	464	0.85931
Orange1_CUR	465	1	Orange1_CRF	465	1	Orange1_RND	465	0.461034	Orange1_CTR	465	1
Orange1_CUR	466	1	Orange1_CRF	466	1	Orange1_RND	466	0	Orange1_CTR	466	0.988966
Orange1_CUR	467	0.982069	Orange1_CRF	467	1	Orange1_RND	467	1	Orange1_CTR	467	1
Orange1_CUR	468	0.972414	Orange1_CRF	468	1	Orange1_RND	468	0	Orange1_CTR	468	0.938621
Orange1_CUR	469	0.997931	Orange1_CRF	469	0.992069	Orange1_RND	469	1	Orange1_CTR	469	1
Orange1_CUR	470	1	Orange1_CRF	470	1	Orange1_RND	470	0	Orange1_CTR	470	1
Orange1_CUR	471	0.996207	Orange1_CRF	471	1	Orange1_RND	471	0	Orange1_CTR	471	0.944828
Orange1_CUR	472	1	Orange1_CRF	472	1	Orange1_RND	472	0	Orange1_CTR	472	1
Orange1_CUR	473	1	Orange1_CRF	473	1	Orange1_RND	473	1	Orange1_CTR	473	0.981034
Orange1_CUR	474	0.995862	Orange1_CRF	474	1	Orange1_RND	474	1	Orange1_CTR	474	1
Orange1_CUR	475	1	Orange1_CRF	475	1	Orange1_RND	475	1	Orange1_CTR	475	1
Orange1_CUR	476	0.986552	Orange1_CRF	476	1	Orange1_RND	476	1	Orange1_CTR	476	1
Orange1_CUR	477	1	Orange1_CRF	477	1	Orange1_RND	477	1	Orange1_CTR	477	1
Orange1_CUR	478	1	Orange1_CRF	478	0.994483	Orange1_RND	478	0	Orange1_CTR	478	1
Orange1_CUR	479	1	Orange1_CRF	479	1	Orange1_RND	479	0	Orange1_CTR	479	0.988276
Orange1_CUR	480	1	Orange1_CRF	480	0.995517	Orange1_RND	480	0	Orange1_CTR	480	0.99069
Orange1_CUR	481	1	Orange1_CRF	481	1	Orange1_RND	481	1	Orange1_CTR	481	1
Orange1_CUR	482	1	Orange1_CRF	482	1	Orange1_RND	482	0	Orange1_CTR	482	0.896897
Orange1_CUR	483	1	Orange1_CRF	483	1	Orange1_RND	483	0	Orange1_CTR	483	0.868966
Orange1_CUR	484	0.995172	Orange1_CRF	484	1	Orange1_RND	484	0	Orange1_CTR	484	1
Orange1_CUR	485	1	Orange1_CRF	485	1	Orange1_RND	485	0	Orange1_CTR	485	1
Orange1_CUR	486	1	Orange1_CRF	486	1	Orange1_RND	486	0	Orange1_CTR	486	0.959655
Orange1_CUR	487	1	Orange1_CRF	487	1	Orange1_RND	487	1	Orange1_CTR	487	1
Orange1_CUR	488	0.99	Orange1_CRF	488	1	Orange1_RND	488	0	Orange1_CTR	488	0.989655
Orange1_CUR	489	1	Orange1_CRF	489	0.98931	Orange1_RND	489	0	Orange1_CTR	489	0.763103
Orange1_CUR	490	1	Orange1_CRF	490	0.98069	Orange1_RND	490	0	Orange1_CTR	490	1
Orange1_CUR	491	1	Orange1_CRF	491	1	Orange1_RND	491	1	Orange1_CTR	491	0.848621
Orange1_CUR	492	1	Orange1_CRF	492	1	Orange1_RND	492	1	Orange1_CTR	492	1
Orange1_CUR	493	1	Orange1_CRF	493	1	Orange1_RND	493	0	Orange1_CTR	493	1
Orange1_CUR	494	0.998621	Orange1_CRF	494	0.997931	Orange1_RND	494	1	Orange1_CTR	494	1
Orange1_CUR	495	0.975862	Orange1_CRF	495	1	Orange1_RND	495	1	Orange1_CTR	495	1
Orange1_CUR	496	1	Orange1_CRF	496	1	Orange1_RND	496	0	Orange1_CTR	496	0.932069
Orange1_CUR	497	1	Orange1_CRF	497	0.997586	Orange1_RND	497	0	Orange1_CTR	497	0.963103
Orange1_CUR	498	0.997931	Orange1_CRF	498	1	Orange1_RND	498	0	Orange1_CTR	498	0.968621
Orange1_CUR	499	1	Orange1_CRF	499	1	Orange1_RND	499	0	Orange1_CTR	499	1
Orange1_CUR	500	1	Orange1_CRF	500	1	Orange1_RND	500	0	Orange1_CTR	500	1
Orange2_CUR	1	1	Orange2_CRF	1	1	Orange2_RND	1	0.633448	Orange2_CTR	1	0.602759
Orange2_CUR	2	1	Orange2_CRF	2	0.99931	Orange2_RND	2	0.961379	Orange2_CTR	2	0.456207
Orange2_CUR	3	1	Orange2_CRF	3	1	Orange2_RND	3	0.468621	Orange2_CTR	3	0.397241
Orange2_CUR	4	1	Orange2_CRF	4	1	Orange2_RND	4	0.925862	Orange2_CTR	4	0.577241
Orange2_CUR	5	1	Orange2_CRF	5	0.972759	Orange2_RND	5	0.874138	Orange2_CTR	5	0.614828
Orange2_CUR	6	1	Orange2_CRF	6	1	Orange2_RND	6	0.473793	Orange2_CTR	6	0.93069
Orange2_CUR	7	1	Orange2_CRF	7	0	Orange2_RND	7	0.983448	Orange2_CTR	7	0.384483
Orange2_CUR	8	0.994828	Orange2_CRF	8	0	Orange2_RND	8	0.775517	Orange2_CTR	8	0.338621
Orange2_CUR	9	1	Orange2_CRF	9	1	Orange2_RND	9	0.432759	Orange2_CTR	9	0.127241
Orange2_CUR	10	1	Orange2_CRF	10	1	Orange2_RND	10	1	Orange2_CTR	10	0.546207
Orange2_CUR	11	1	Orange2_CRF	11	0	Orange2_RND	11	0.914483	Orange2_CTR	11	1
Orange2_CUR	12	0.987931	Orange2_CRF	12	0	Orange2_RND	12	0.473793	Orange2_CTR	12	0.984138
Orange2_CUR	13	0.983103	Orange2_CRF	13	1	Orange2_RND	13	0.823793	Orange2_CTR	13	0
Orange2_CUR	14	1	Orange2_CRF	14	0.00586207	Orange2_RND	14	0.500345	Orange2_CTR	14	0.781034
Orange2_CUR	15	1	Orange2_CRF	15	1	Orange2_RND	15	0.813448	Orange2_CTR	15	0.486897
Orange2_CUR	16	1	Orange2_CRF	16	1	Orange2_RND	16	0.924138	Orange2_CTR	16	0.504828
Orange2_CUR	17	1	Orange2_CRF	17	0	Orange2_RND	17	0.272414	Orange2_CTR	17	0.343793
Orange2_CUR	18	1	Orange2_CRF	18	0.932759	Orange2_RND	18	0.773448	Orange2_CTR	18	0.00758621
Orange2_CUR	19	1	Orange2_CRF	19	1	Orange2_RND	19	0.12931	Orange2_CTR	19	0.292069
Orange2_CUR	20	1	Orange2_CRF	20	1	Orange2_RND	20	0.643103	Orange2_CTR	20	0.414138
Orange2_CUR	21	1	Orange2_CRF	21	1	Orange2_RND	21	0.87931	Orange2_CTR	21	0.41069
Orange2_CUR	22	1	Orange2_CRF	22	0	Orange2_RND	22	0.633793	Orange2_CTR	22	0.563103
Orange2_CUR	23	1	Orange2_CRF	23	1	Orange2_RND	23	0.00551724	Orange2_CTR	23	0.386207
Orange2_CUR	24	1	Orange2_CRF	24	1	Orange2_RND	24	0.927586	Orange2_CTR	24	0.376897
Orange2_CUR	25	1	Orange2_CRF	25	1	Orange2_RND	25	0.471034	Orange2_CTR	25	0.715517
Orange2_CUR	26	1	Orange2_CRF	26	0.93	Orange2_RND	26	0.849655	Orange2_CTR	26	0.452069
Orange2_CUR	27	1	Orange2_CRF	27	1	Orange2_RND	27	0.129655	Orange2_CTR	27	0.58
Orange2_CUR	28	0.996552	Orange2_CRF	28	0.987931	Orange2_RND	28	1	Orange2_CTR	28	0.296897
Orange2_CUR	29	0.986552	Orange2_CRF	29	1	Orange2_RND	29	0.28931	Orange2_CTR	29	0.364828
Orange2_CUR	30	1	Orange2_CRF	30	0	Orange2_RND	30	0.815862	Orange2_CTR	30	0.441034
Orange2_CUR	31	1	Orange2_CRF	31	0.903448	Orange2_RND	31	0.37	Orange2_CTR	31	0.634828
Orange2_CUR	32	0.990345	Orange2_CRF	32	1	Orange2_RND	32	0.237586	Orange2_CTR	32	0.825172
Orange2_CUR	33	1	Orange2_CRF	33	1	Orange2_RND	33	0.822069	Orange2_CTR	33	0.457931
Orange2_CUR	34	1	Orange2_CRF	34	0	Orange2_RND	34	0.527586	Orange2_CTR	34	0.522414
Orange2_CUR	35	0.992414	Orange2_CRF	35	0.955172	Orange2_RND	35	1	Orange2_CTR	35	0.446897
Orange2_CUR	36	0.994483	Orange2_CRF	36	1	Orange2_RND	36	0.485862	Orange2_CTR	36	0.775517
Orange2_CUR	37	1	Orange2_CRF	37	1	Orange2_RND	37	0.722414	Orange2_CTR	37	0.913448
Orange2_CUR	38	1	Orange2_CRF	38	1	Orange2_RND	38	0.902759	Orange2_CTR	38	0.725517
Orange2_CUR	39	1	Orange2_CRF	39	1	Orange2_RND	39	0.586207	Orange2_CTR	39	0.315172
Orange2_CUR	40	1	Orange2_CRF	40	1	Orange2_RND	40	0.486207	Orange2_CTR	40	0.484483
Orange2_CUR	41	1	Orange2_CRF	41	0	Orange2_RND	41	0.796897	Orange2_CTR	41	0.601034
Orange2_CUR	42	1	Orange2_CRF	42	0.00586207	Orange2_RND	42	0.317241	Orange2_CTR	42	0.412759
Orange2_CUR	43	1	Orange2_CRF	43	0	Orange2_RND	43	0.927586	Orange2_CTR	43	0.574138
Orange2_CUR	44	1	Orange2_CRF	44	1	Orange2_RND	44	0.708276	Orange2_CTR	44	0.298621
Orange2_CUR	45	1	Orange2_CRF	45	0.903793	Orange2_RND	45	0.85931	Orange2_CTR	45	0.422759
Orange2_CUR	46	1	Orange2_CRF	46	0.957586	Orange2_RND	46	0.525862	Orange2_CTR	46	0.466207
Orange2_CUR	47	1	Orange2_CRF	47	0.968621	Orange2_RND	47	0.344828	Orange2_CTR	47	0.623793
Orange2_CUR	48	1	Orange2_CRF	48	1	Orange2_RND	48	0.0189655	Orange2_CTR	48	1
Orange2_CUR	49	0.997586	Orange2_CRF	49	0.758966	Orange2_RND	49	0.945517	Orange2_CTR	49	0.5
Orange2_CUR	50	0.999655	Orange2_CRF	50	1	Orange2_RND	50	0.862759	Orange2_CTR	50	0.654828
Orange2_CUR	51	1	Orange2_CRF	51	1	Orange2_RND	51	0.857241	Orange2_CTR	51	0.732759
Orange2_CUR	52	1	Orange2_CRF	52	0	Orange2_RND	52	0.766207	Orange2_CTR	52	0.38
Orange2_CUR	53	1	Orange2_CRF	53	0.998621	Orange2_RND	53	1	Orange2_CTR	53	0.607931
Orange2_CUR	54	1	Orange2_CRF	54	1	Orange2_RND	54	0.978621	Orange2_CTR	54	0.768276
Orange2_CUR	55	1	Orange2_CRF	55	0	Orange2_RND	55	1	Orange2_CTR	55	0.982759
Orange2_CUR	56	1	Orange2_CRF	56	0	Orange2_RND	56	0.339655	Orange2_CTR	56	0
Orange2_CUR	57	1	Orange2_CRF	57	1	Orange2_RND	57	0.845517	Orange2_CTR	57	0.409655
Orange2_CUR	58	1	Orange2_CRF	58	1	Orange2_RND	58	0.759655	Orange2_CTR	58	0.901034
Orange2_CUR	59	1	Orange2_CRF	59	1	Orange2_RND	59	1	Orange2_CTR	59	0.558621
Orange2_CUR	60	1	Orange2_CRF	60	1	Orange2_RND	60	0.505862	Orange2_CTR	60	0.526207
Orange2_CUR	61	1	Orange2_CRF	61	0.991034	Orange2_RND	61	0.507586	Orange2_CTR	61	0.482759
Orange2_CUR	62	1	Orange2_CRF	62	0	Orange2_RND	62	0.953793	Orange2_CTR	62	0.389655
Orange2_CUR	63	1	Orange2_CRF	63	0.982759	Orange2_RND	63	0.891724	Orange2_CTR	63	0.432759
Orange2_CUR	64	1	Orange2_CRF	64	0.0734483	Orange2_RND	64	0.628966	Orange2_CTR	64	0.281379
Orange2_CUR	65	1	Orange2_CRF	65	1	Orange2_RND	65	0.0441379	Orange2_CTR	65	0.548276
Orange2_CUR	66	1	Orange2_CRF	66	1	Orange2_RND	66	0.904483	Orange2_CTR	66	0.533448
Orange2_CUR	67	1	Orange2_CRF	67	0.963103	Orange2_RND	67	0.671379	Orange2_CTR	67	0.876552
Orange2_CUR	68	1	Orange2_CRF	68	1	Orange2_RND	68	0.760345	Orange2_CTR	68	0.454483
Orange2_CUR	69	1	Orange2_CRF	69	1	Orange2_RND	69	0.333793	Orange2_CTR	69	0.846552
Orange2_CUR	70	1	Orange2_CRF	70	0.932759	Orange2_RND	70	0.488276	Orange2_CTR	70	0
Orange2_CUR	71	1	Orange2_CRF	71	1	Orange2_RND	71	0.174138	Orange2_CTR	71	0.361379
Orange2_CUR	72	1	Orange2_CRF	72	1	Orange2_RND	72	0.324828	Orange2_CTR	72	0.785517
Orange2_CUR	73	1	Orange2_CRF	73	1	Orange2_RND	73	0.900345	Orange2_CTR	73	0.536552
Orange2_CUR	74	1	Orange2_CRF	74	0.587241	Orange2_RND	74	0.615517	Orange2_CTR	74	0.686897
Orange2_CUR	75	1	Orange2_CRF	75	0.982414	Orange2_RND	75	0.415517	Orange2_CTR	75	0.408966
Orange2_CUR	76	1	Orange2_CRF	76	1	Orange2_RND	76	0.486207	Orange2_CTR	76	0.245862
Orange2_CUR	77	1	Orange2_CRF	77	1	Orange2_RND	77	0.577931	Orange2_CTR	77	0.495172
Orange2_CUR	78	1	Orange2_CRF	78	1	Orange2_RND	78	0.877931	Orange2_CTR	78	0.47069
Orange2_CUR	79	1	Orange2_CRF	79	1	Orange2_RND	79	0.857931	Orange2_CTR	79	0.994828
Orange2_CUR	80	1	Orange2_CRF	80	1	Orange2_RND	80	0.708276	Orange2_CTR	80	0.525172
Orange2_CUR	81	1	Orange2_CRF	81	0	Orange2_RND	81	0.884483	Orange2_CTR	81	0.558966
Orange2_CUR	82	0.996897	Orange2_CRF	82	0	Orange2_RND	82	0.146552	Orange2_CTR	82	0.608621
Orange2_CUR	83	1	Orange2_CRF	83	1	Orange2_RND	83	0.605517	Orange2_CTR	83	0.435517
Orange2_CUR	84	0.990345	Orange2_CRF	84	0	Orange2_RND	84	0.960345	Orange2_CTR	84	1
Orange2_CUR	85	1	Orange2_CRF	85	0.991379	Orange2_RND	85	0.0586207	Orange2_CTR	85	0.428621
Orange2_CUR	86	1	Orange2_CRF	86	1	Orange2_RND	86	0.975172	Orange2_CTR	86	0.494138
Orange2_CUR	87	1	Orange2_CRF	87	0.723448	Orange2_RND	87	0.652759	Orange2_CTR	87	0.485172
Orange2_CUR	88	1	Orange2_CRF	88	1	Orange2_RND	88	0.985862	Orange2_CTR	88	0.564828
Orange2_CUR	89	1	Orange2_CRF	89	1	Orange2_RND	89	0	Orange2_CTR	89	0
Orange2_CUR	90	0.991034	Orange2_CRF	90	1	Orange2_RND	90	0.57069	Orange2_CTR	90	0.900345
Orange2_CUR	91	1	Orange2_CRF	91	1	Orange2_RND	91	0.38069	Orange2_CTR	91	1
Orange2_CUR	92	1	Orange2_CRF	92	1	Orange2_RND	92	0.276552	Orange2_CTR	92	0.497586
Orange2_CUR	93	1	Orange2_CRF	93	1	Orange2_RND	93	0.48931	Orange2_CTR	93	0.404483
Orange2_CUR	94	1	Orange2_CRF	94	1	Orange2_RND	94	0.975862	Orange2_CTR	94	0.62
Orange2_CUR	95	1	Orange2_CRF	95	1	Orange2_RND	95	0.266897	Orange2_CTR	95	0.686552
Orange2_CUR	96	1	Orange2_CRF	96	1	Orange2_RND	96	0.843793	Orange2_CTR	96	0.834138
Orange2_CUR	97	0.994483	Orange2_CRF	97	1	Orange2_RND	97	0.832759	Orange2_CTR	97	0.275172
Orange2_CUR	98	1	Orange2_CRF	98	1	Orange2_RND	98	0.967241	Orange2_CTR	98	0.555172
Orange2_CUR	99	1	Orange2_CRF	99	0	Orange2_RND	99	0.242069	Orange2_CTR	99	0.0448276
Orange2_CUR	100	1	Orange2_CRF	100	1	Orange2_RND	100	0.76069	Orange2_CTR	100	0.251724
Orange2_CUR	101	0.985862	Orange2_CRF	101	1	Orange2_RND	101	0.657586	Orange2_CTR	101	0.433793
Orange2_CUR	102	1	Orange2_CRF	102	0.961379	Orange2_RND	102	0.824138	Orange2_CTR	102	0.554828
Orange2_CUR	103	1	Orange2_CRF	103	1	Orange2_RND	103	0.842759	Orange2_CTR	103	0.468276
Orange2_CUR	104	1	Orange2_CRF	104	1	Orange2_RND	104	0.186552	Orange2_CTR	104	0.518966
Orange2_CUR	105	1	Orange2_CRF	105	1	Orange2_RND	105	0.379655	Orange2_CTR	105	0.486207
Orange2_CUR	106	0.993103	Orange2_CRF	106	0	Orange2_RND	106	0.833103	Orange2_CTR	106	0.65
Orange2_CUR	107	1	Orange2_CRF	107	0	Orange2_RND	107	0.725862	Orange2_CTR	107	0.485862
Orange2_CUR	108	1	Orange2_CRF	108	1	Orange2_RND	108	0.827241	Orange2_CTR	108	0.799655
Orange2_CUR	109	1	Orange2_CRF	109	1	Orange2_RND	109	0.933793	Orange2_CTR	109	0.748276
Orange2_CUR	110	1	Orange2_CRF	110	1	Orange2_RND	110	0.791379	Orange2_CTR	110	0.185862
Orange2_CUR	111	0.992414	Orange2_CRF	111	1	Orange2_RND	111	0.913103	Orange2_CTR	111	0.421379
Orange2_CUR	112	1	Orange2_CRF	112	0	Orange2_RND	112	0.473448	Orange2_CTR	112	0.444138
Orange2_CUR	113	0.987931	Orange2_CRF	113	1	Orange2_RND	113	0.985862	Orange2_CTR	113	0.562759
Orange2_CUR	114	1	Orange2_CRF	114	1	Orange2_RND	114	0.817241	Orange2_CTR	114	0.66069
Orange2_CUR	115	1	Orange2_CRF	115	1	Orange2_RND	115	0.846897	Orange2_CTR	115	0.533448
Orange2_CUR	116	0.994138	Orange2_CRF	116	0.915172	Orange2_RND	116	1	Orange2_CTR	116	1
Orange2_CUR	117	0.987931	Orange2_CRF	117	1	Orange2_RND	117	0.817931	Orange2_CTR	117	0.938276
Orange2_CUR	118	0.994828	Orange2_CRF	118	1	Orange2_RND	118	0.978276	Orange2_CTR	118	0.504138
Orange2_CUR	119	1	Orange2_CRF	119	0	Orange2_RND	119	0.541724	Orange2_CTR	119	0.229655
Orange2_CUR	120	1	Orange2_CRF	120	1	Orange2_RND	120	0.954828	Orange2_CTR	120	1
Orange2_CUR	121	1	Orange2_CRF	121	1	Orange2_RND	121	0.908966	Orange2_CTR	121	0.444828
Orange2_CUR	122	1	Orange2_CRF	122	0	Orange2_RND	122	0.982414	Orange2_CTR	122	0.514483
Orange2_CUR	123	1	Orange2_CRF	123	0	Orange2_RND	123	0.995172	Orange2_CTR	123	0.672414
Orange2_CUR	124	0.991034	Orange2_CRF	124	1	Orange2_RND	124	0.940345	Orange2_CTR	124	0.552069
Orange2_CUR	125	1	Orange2_CRF	125	1	Orange2_RND	125	0.617586	Orange2_CTR	125	0.56931
Orange2_CUR	126	1	Orange2_CRF	126	0.984483	Orange2_RND	126	0.672069	Orange2_CTR	126	0.606552
Orange2_CUR	127	1	Orange2_CRF	127	1	Orange2_RND	127	0.964828	Orange2_CTR	127	0.701034
Orange2_CUR	128	1	Orange2_CRF	128	1	Orange2_RND	128	0.982414	Orange2_CTR	128	0.504828
Orange2_CUR	129	1	Orange2_CRF	129	1	Orange2_RND	129	0.981034	Orange2_CTR	129	0.509655
Orange2_CUR	130	1	Orange2_CRF	130	1	Orange2_RND	130	0.857241	Orange2_CTR	130	0.0265517
Orange2_CUR	131	1	Orange2_CRF	131	1	Orange2_RND	131	0.152759	Orange2_CTR	131	1
Orange2_CUR	132	1	Orange2_CRF	132	1	Orange2_RND	132	0.13	Orange2_CTR	132	0.436552
Orange2_CUR	133	1	Orange2_CRF	133	1	Orange2_RND	133	0.887931	Orange2_CTR	133	0.41
Orange2_CUR	134	0.98931	Orange2_CRF	134	0.882414	Orange2_RND	134	0.471034	Orange2_CTR	134	0.824483
Orange2_CUR	135	1	Orange2_CRF	135	0	Orange2_RND	135	0.899655	Orange2_CTR	135	0.452759
Orange2_CUR	136	1	Orange2_CRF	136	0	Orange2_RND	136	1	Orange2_CTR	136	0.524483
Orange2_CUR	137	1	Orange2_CRF	137	0	Orange2_RND	137	0.836897	Orange2_CTR	137	0.422069
Orange2_CUR	138	1	Orange2_CRF	138	1	Orange2_RND	138	0.554483	Orange2_CTR	138	0.52
Orange2_CUR	139	1	Orange2_CRF	139	0	Orange2_RND	139	0.0462069	Orange2_CTR	139	0.924828
Orange2_CUR	140	1	Orange2_CRF	140	1	Orange2_RND	140	0.473103	Orange2_CTR	140	1
Orange2_CUR	141	1	Orange2_CRF	141	0	Orange2_RND	141	0.153103	Orange2_CTR	141	0.993793
Orange2_CUR	142	0.997586	Orange2_CRF	142	1	Orange2_RND	142	0.509655	Orange2_CTR	142	0.511724
Orange2_CUR	143	1	Orange2_CRF	143	1	Orange2_RND	143	0.517586	Orange2_CTR	143	0.0193103
Orange2_CUR	144	1	Orange2_CRF	144	1	Orange2_RND	144	0.476207	Orange2_CTR	144	0.542069
Orange2_CUR	145	1	Orange2_CRF	145	1	Orange2_RND	145	0.914483	Orange2_CTR	145	0.372759
Orange2_CUR	146	1	Orange2_CRF	146	1	Orange2_RND	146	0.517931	Orange2_CTR	146	1
Orange2_CUR	147	1	Orange2_CRF	147	1	Orange2_RND	147	0.221034	Orange2_CTR	147	0.662759
Orange2_CUR	148	1	Orange2_CRF	148	1	Orange2_RND	148	0.75069	Orange2_CTR	148	1
Orange2_CUR	149	1	Orange2_CRF	149	1	Orange2_RND	149	0.72	Orange2_CTR	149	1
Orange2_CUR	150	1	Orange2_CRF	150	0	Orange2_RND	150	0.48069	Orange2_CTR	150	0.446897
Orange2_CUR	151	1	Orange2_CRF	151	1	Orange2_RND	151	0.477931	Orange2_CTR	151	0.541724
Orange2_CUR	152	1	Orange2_CRF	152	0	Orange2_RND	152	0.140345	Orange2_CTR	152	0.366207
Orange2_CUR	153	1	Orange2_CRF	153	1	Orange2_RND	153	0.476552	Orange2_CTR	153	0.503103
Orange2_CUR	154	1	Orange2_CRF	154	1	Orange2_RND	154	0.881724	Orange2_CTR	154	0.995517
Orange2_CUR	155	1	Orange2_CRF	155	1	Orange2_RND	155	0.88	Orange2_CTR	155	0.568276
Orange2_CUR	156	1	Orange2_CRF	156	0.998966	Orange2_RND	156	0.077931	Orange2_CTR	156	0.55
Orange2_CUR	157	1	Orange2_CRF	157	0.992069	Orange2_RND	157	0.422069	Orange2_CTR	157	0.61
Orange2_CUR	158	1	Orange2_CRF	158	1	Orange2_RND	158	0.405172	Orange2_CTR	158	0.334483
Orange2_CUR	159	1	Orange2_CRF	159	0	Orange2_RND	159	0.757586	Orange2_CTR	159	0.58931
Orange2_CUR	160	1	Orange2_CRF	160	1	Orange2_RND	160	0.453448	Orange2_CTR	160	0.514828
Orange2_CUR	161	1	Orange2_CRF	161	0	Orange2_RND	161	0.562069	Orange2_CTR	161	0.786552
Orange2_CUR	162	1	Orange2_CRF	162	1	Orange2_RND	162	0.689655	Orange2_CTR	162	0.530345
Orange2_CUR	163	1	Orange2_CRF	163	1	Orange2_RND	163	0.508276	Orange2_CTR	163	0.576552
Orange2_CUR	164	1	Orange2_CRF	164	0.967931	Orange2_RND	164	0.578966	Orange2_CTR	164	0.576552
Orange2_CUR	165	0.993103	Orange2_CRF	165	0.990345	Orange2_RND	165	0.876897	Orange2_CTR	165	0.567241
Orange2_CUR	166	0.985172	Orange2_CRF	166	1	Orange2_RND	166	0.793448	Orange2_CTR	166	0.0906897
Orange2_CUR	167	0.996207	Orange2_CRF	167	1	Orange2_RND	167	0.877931	Orange2_CTR	167	0.442414
Orange2_CUR	168	0.994483	Orange2_CRF	168	0.997931	Orange2_RND	168	0.63	Orange2_CTR	168	0.824483
Orange2_CUR	169	1	Orange2_CRF	169	1	Orange2_RND	169	0.792759	Orange2_CTR	169	0.512759
Orange2_CUR	170	1	Orange2_CRF	170	0	Orange2_RND	170	0.407931	Orange2_CTR	170	0.658276
Orange2_CUR	171	1	Orange2_CRF	171	1	Orange2_RND	171	0.450345	Orange2_CTR	171	0.475517
Orange2_CUR	172	1	Orange2_CRF	172	1	Orange2_RND	172	0.893103	Orange2_CTR	172	0.316552
Orange2_CUR	173	1	Orange2_CRF	173	1	Orange2_RND	173	0.814138	Orange2_CTR	173	0.481034
Orange2_CUR	174	1	Orange2_CRF	174	1	Orange2_RND	174	0.797931	Orange2_CTR	174	1
Orange2_CUR	175	1	Orange2_CRF	175	1	Orange2_RND	175	0.642759	Orange2_CTR	175	0.574483
Orange2_CUR	176	1	Orange2_CRF	176	0	Orange2_RND	176	0.720345	Orange2_CTR	176	0.381379
Orange2_CUR	177	0.991034	Orange2_CRF	177	1	Orange2_RND	177	0.167586	Orange2_CTR	177	0.548276
Orange2_CUR	178	1	Orange2_CRF	178	1	Orange2_RND	178	0.502759	Orange2_CTR	178	1
Orange2_CUR	179	1	Orange2_CRF	179	0.974138	Orange2_RND	179	0.723793	Orange2_CTR	179	0.622069
Orange2_CUR	180	1	Orange2_CRF	180	1	Orange2_RND	180	0.727241	Orange2_CTR	180	0.37
Orange2_CUR	181	1	Orange2_CRF	181	1	Orange2_RND	181	0.965517	Orange2_CTR	181	0
Orange2_CUR	182	1	Orange2_CRF	182	0.893448	Orange2_RND	182	0.968966	Orange2_CTR	182	0.604828
Orange2_CUR	183	1	Orange2_CRF	183	0	Orange2_RND	183	1	Orange2_CTR	183	0.529655
Orange2_CUR	184	1	Orange2_CRF	184	0.973448	Orange2_RND	184	0.45931	Orange2_CTR	184	0.826207
Orange2_CUR	185	0.998276	Orange2_CRF	185	1	Orange2_RND	185	0.221379	Orange2_CTR	185	0.383448
Orange2_CUR	186	1	Orange2_CRF	186	1	Orange2_RND	186	0.941034	Orange2_CTR	186	1
Orange2_CUR	187	1	Orange2_CRF	187	1	Orange2_RND	187	0.893448	Orange2_CTR	187	0.533103
Orange2_CUR	188	1	Orange2_CRF	188	1	Orange2_RND	188	0.764138	Orange2_CTR	188	0.571724
Orange2_CUR	189	1	Orange2_CRF	189	0	Orange2_RND	189	0.962414	Orange2_CTR	189	0.385172
Orange2_CUR	190	1	Orange2_CRF	190	1	Orange2_RND	190	0.148621	Orange2_CTR	190	0.973448
Orange2_CUR	191	0.983103	Orange2_CRF	191	0	Orange2_RND	191	0.59931	Orange2_CTR	191	0.482069
Orange2_CUR	192	1	Orange2_CRF	192	1	Orange2_RND	192	0.997586	Orange2_CTR	192	0.823448
Orange2_CUR	193	1	Orange2_CRF	193	0.855172	Orange2_RND	193	0.774483	Orange2_CTR	193	0.594138
Orange2_CUR	194	1	Orange2_CRF	194	1	Orange2_RND	194	0.824483	Orange2_CTR	194	0.44069
Orange2_CUR	195	1	Orange2_CRF	195	1	Orange2_RND	195	0.76931	Orange2_CTR	195	0.565517
Orange2_CUR	196	1	Orange2_CRF	196	1	Orange2_RND	196	0.622759	Orange2_CTR	196	0.522414
Orange2_CUR	197	1	Orange2_CRF	197	1	Orange2_RND	197	1	Orange2_CTR	197	0.403793
Orange2_CUR	198	1	Orange2_CRF	198	1	Orange2_RND	198	0.744138	Orange2_CTR	198	0.640345
Orange2_CUR	199	1	Orange2_CRF	199	1	Orange2_RND	199	0.683793	Orange2_CTR	199	0.61069
Orange2_CUR	200	1	Orange2_CRF	200	1	Orange2_RND	200	0.59	Orange2_CTR	200	0.323448
Orange2_CUR	201	0.986897	Orange2_CRF	201	0	Orange2_RND	201	0.854138	Orange2_CTR	201	0.375172
Orange2_CUR	202	1	Orange2_CRF	202	1	Orange2_RND	202	0.653448	Orange2_CTR	202	0.942759
Orange2_CUR	203	0.98069	Orange2_CRF	203	0	Orange2_RND	203	0.967931	Orange2_CTR	203	0.762759
Orange2_CUR	204	1	Orange2_CRF	204	1	Orange2_RND	204	0.964483	Orange2_CTR	204	0.454828
Orange2_CUR	205	1	Orange2_CRF	205	0	Orange2_RND	205	0.831379	Orange2_CTR	205	0.584138
Orange2_CUR	206	0.997931	Orange2_CRF	206	1	Orange2_RND	206	0.587586	Orange2_CTR	206	0.491724
Orange2_CUR	207	1	Orange2_CRF	207	0.977241	Orange2_RND	207	0.773793	Orange2_CTR	207	0.546897
Orange2_CUR	208	0.992414	Orange2_CRF	208	0.475172	Orange2_RND	208	0.655517	Orange2_CTR	208	0.63069
Orange2_CUR	209	1	Orange2_CRF	209	0	Orange2_RND	209	0.894828	Orange2_CTR	209	0.445862
Orange2_CUR	210	1	Orange2_CRF	210	1	Orange2_RND	210	0.921724	Orange2_CTR	210	0.685172
Orange2_CUR	211	1	Orange2_CRF	211	1	Orange2_RND	211	0.622414	Orange2_CTR	211	0.546552
Orange2_CUR	212	1	Orange2_CRF	212	0	Orange2_RND	212	0.774828	Orange2_CTR	212	0.445517
Orange2_CUR	213	1	Orange2_CRF	213	1	Orange2_RND	213	0.592069	Orange2_CTR	213	0.5
Orange2_CUR	214	1	Orange2_CRF	214	0.681034	Orange2_RND	214	0.845862	Orange2_CTR	214	0.202069
Orange2_CUR	215	0.991724	Orange2_CRF	215	1	Orange2_RND	215	0.845517	Orange2_CTR	215	0.518966
Orange2_CUR	216	0.992414	Orange2_CRF	216	1	Orange2_RND	216	0.977931	Orange2_CTR	216	0.38931
Orange2_CUR	217	1	Orange2_CRF	217	0.942414	Orange2_RND	217	0.641034	Orange2_CTR	217	0.484483
Orange2_CUR	218	1	Orange2_CRF	218	1	Orange2_RND	218	0.791034	Orange2_CTR	218	0.512069
Orange2_CUR	219	1	Orange2_CRF	219	1	Orange2_RND	219	0.712069	Orange2_CTR	219	1
Orange2_CUR	220	1	Orange2_CRF	220	1	Orange2_RND	220	0.686897	Orange2_CTR	220	0.264483
Orange2_CUR	221	0.98931	Orange2_CRF	221	0	Orange2_RND	221	0.825172	Orange2_CTR	221	0.0762069
Orange2_CUR	222	1	Orange2_CRF	222	0.913793	Orange2_RND	222	0.985862	Orange2_CTR	222	0.442759
Orange2_CUR	223	1	Orange2_CRF	223	0	Orange2_RND	223	0.395172	Orange2_CTR	223	0.844828
Orange2_CUR	224	0.990345	Orange2_CRF	224	1	Orange2_RND	224	0.598276	Orange2_CTR	224	0.692414
Orange2_CUR	225	1	Orange2_CRF	225	1	Orange2_RND	225	0.73931	Orange2_CTR	225	0.453793
Orange2_CUR	226	1	Orange2_CRF	226	1	Orange2_RND	226	0.555172	Orange2_CTR	226	0.488276
Orange2_CUR	227	1	Orange2_CRF	227	1	Orange2_RND	227	0.5	Orange2_CTR	227	0.508621
Orange2_CUR	228	1	Orange2_CRF	228	1	Orange2_RND	228	0.941034	Orange2_CTR	228	0.672759
Orange2_CUR	229	1	Orange2_CRF	229	1	Orange2_RND	229	0.522414	Orange2_CTR	229	0.388276
Orange2_CUR	230	1	Orange2_CRF	230	1	Orange2_RND	230	1	Orange2_CTR	230	0.597931
Orange2_CUR	231	1	Orange2_CRF	231	1	Orange2_RND	231	0.526552	Orange2_CTR	231	0.346207
Orange2_CUR	232	1	Orange2_CRF	232	0.247931	Orange2_RND	232	0.752069	Orange2_CTR	232	0.666552
Orange2_CUR	233	1	Orange2_CRF	233	0	Orange2_RND	233	0.711034	Orange2_CTR	233	0.576897
Orange2_CUR	234	0.999655	Orange2_CRF	234	1	Orange2_RND	234	0.655517	Orange2_CTR	234	0.376207
Orange2_CUR	235	0.985862	Orange2_CRF	235	1	Orange2_RND	235	0.195862	Orange2_CTR	235	0.568621
Orange2_CUR	236	1	Orange2_CRF	236	1	Orange2_RND	236	0.597931	Orange2_CTR	236	0.473103
Orange2_CUR	237	1	Orange2_CRF	237	0	Orange2_RND	237	0.56	Orange2_CTR	237	0.378276
Orange2_CUR	238	0.990345	Orange2_CRF	238	0.222759	Orange2_RND	238	0.857931	Orange2_CTR	238	0.606207
Orange2_CUR	239	0.993448	Orange2_CRF	239	0.936207	Orange2_RND	239	0.970345	Orange2_CTR	239	0.546207
Orange2_CUR	240	0.994138	Orange2_CRF	240	1	Orange2_RND	240	0.926552	Orange2_CTR	240	0.492069
Orange2_CUR	241	0.990345	Orange2_CRF	241	0	Orange2_RND	241	0.956897	Orange2_CTR	241	0.19
Orange2_CUR	242	1	Orange2_CRF	242	1	Orange2_RND	242	0.486897	Orange2_CTR	242	0.636552
Orange2_CUR	243	1	Orange2_CRF	243	0	Orange2_RND	243	1	Orange2_CTR	243	0.725172
Orange2_CUR	244	1	Orange2_CRF	244	0.982759	Orange2_RND	244	0.499655	Orange2_CTR	244	0.598621
Orange2_CUR	245	1	Orange2_CRF	245	1	Orange2_RND	245	1	Orange2_CTR	245	0.567586
Orange2_CUR	246	1	Orange2_CRF	246	1	Orange2_RND	246	0.821379	Orange2_CTR	246	0.621034
Orange2_CUR	247	1	Orange2_CRF	247	1	Orange2_RND	247	0.347586	Orange2_CTR	247	0.606207
Orange2_CUR	248	0.983448	Orange2_CRF	248	1	Orange2_RND	248	0.481724	Orange2_CTR	248	0.457241
Orange2_CUR	249	1	Orange2_CRF	249	1	Orange2_RND	249	0.425172	Orange2_CTR	249	0
Orange2_CUR	250	1	Orange2_CRF	250	1	Orange2_RND	250	0.951379	Orange2_CTR	250	0.431034
Orange2_CUR	251	1	Orange2_CRF	251	0	Orange2_RND	251	0.686897	Orange2_CTR	251	0.8
Orange2_CUR	252	0.999655	Orange2_CRF	252	1	Orange2_RND	252	0.874138	Orange2_CTR	252	0.726552
Orange2_CUR	253	1	Orange2_CRF	253	1	Orange2_RND	253	0.911379	Orange2_CTR	253	0.587241
Orange2_CUR	254	1	Orange2_CRF	254	1	Orange2_RND	254	0.995862	Orange2_CTR	254	0.496207
Orange2_CUR	255	1	Orange2_CRF	255	0.00689655	Orange2_RND	255	0.942414	Orange2_CTR	255	0.997931
Orange2_CUR	256	1	Orange2_CRF	256	1	Orange2_RND	256	0.482414	Orange2_CTR	256	0.566552
Orange2_CUR	257	1	Orange2_CRF	257	1	Orange2_RND	257	0.324828	Orange2_CTR	257	0.525862
Orange2_CUR	258	1	Orange2_CRF	258	0	Orange2_RND	258	0.00275862	Orange2_CTR	258	0.179655
Orange2_CUR	259	0.985862	Orange2_CRF	259	0	Orange2_RND	259	0.857586	Orange2_CTR	259	0.757586
Orange2_CUR	260	1	Orange2_CRF	260	1	Orange2_RND	260	0.923103	Orange2_CTR	260	0.430345
Orange2_CUR	261	1	Orange2_CRF	261	1	Orange2_RND	261	1	Orange2_CTR	261	0.0124138
Orange2_CUR	262	1	Orange2_CRF	262	0.78	Orange2_RND	262	0.635517	Orange2_CTR	262	0.836897
Orange2_CUR	263	1	Orange2_CRF	263	0.97	Orange2_RND	263	0.936552	Orange2_CTR	263	0.445862
Orange2_CUR	264	1	Orange2_CRF	264	0.00482759	Orange2_RND	264	0.957931	Orange2_CTR	264	0.437931
Orange2_CUR	265	1	Orange2_CRF	265	1	Orange2_RND	265	0.404828	Orange2_CTR	265	1
Orange2_CUR	266	1	Orange2_CRF	266	1	Orange2_RND	266	0.951724	Orange2_CTR	266	0.528966
Orange2_CUR	267	1	Orange2_CRF	267	1	Orange2_RND	267	0.875862	Orange2_CTR	267	0.518621
Orange2_CUR	268	1	Orange2_CRF	268	0	Orange2_RND	268	0.423448	Orange2_CTR	268	0.429655
Orange2_CUR	269	1	Orange2_CRF	269	1	Orange2_RND	269	0.19931	Orange2_CTR	269	0.317241
Orange2_CUR	270	1	Orange2_CRF	270	1	Orange2_RND	270	0.479655	Orange2_CTR	270	0.562759
Orange2_CUR	271	1	Orange2_CRF	271	0	Orange2_RND	271	0.866897	Orange2_CTR	271	0.428276
Orange2_CUR	272	1	Orange2_CRF	272	0	Orange2_RND	272	1	Orange2_CTR	272	0.995172
Orange2_CUR	273	0.986552	Orange2_CRF	273	1	Orange2_RND	273	0.481724	Orange2_CTR	273	0
Orange2_CUR	274	0.994138	Orange2_CRF	274	1	Orange2_RND	274	0.478276	Orange2_CTR	274	0.328276
Orange2_CUR	275	1	Orange2_CRF	275	1	Orange2_RND	275	0.978621	Orange2_CTR	275	0.98
Orange2_CUR	276	1	Orange2_CRF	276	0.922759	Orange2_RND	276	0.245172	Orange2_CTR	276	0.788276
Orange2_CUR	277	1	Orange2_CRF	277	0.953103	Orange2_RND	277	0.26069	Orange2_CTR	277	0.15
Orange2_CUR	278	1	Orange2_CRF	278	1	Orange2_RND	278	0.507241	Orange2_CTR	278	0.503793
Orange2_CUR	279	1	Orange2_CRF	279	0	Orange2_RND	279	0.89069	Orange2_CTR	279	0.582414
Orange2_CUR	280	1	Orange2_CRF	280	0	Orange2_RND	280	0.901724	Orange2_CTR	280	0.315517
Orange2_CUR	281	0.994138	Orange2_CRF	281	0.797931	Orange2_RND	281	0.387586	Orange2_CTR	281	0.485862
Orange2_CUR	282	1	Orange2_CRF	282	1	Orange2_RND	282	0.980345	Orange2_CTR	282	0.355172
Orange2_CUR	283	1	Orange2_CRF	283	1	Orange2_RND	283	0.590345	Orange2_CTR	283	1
Orange2_CUR	284	1	Orange2_CRF	284	0	Orange2_RND	284	0.648966	Orange2_CTR	284	0.409655
Orange2_CUR	285	1	Orange2_CRF	285	1	Orange2_RND	285	0.194138	Orange2_CTR	285	0.683793
Orange2_CUR	286	1	Orange2_CRF	286	1	Orange2_RND	286	0.998276	Orange2_CTR	286	0.453448
Orange2_CUR	287	1	Orange2_CRF	287	1	Orange2_RND	287	0.855862	Orange2_CTR	287	0.506552
Orange2_CUR	288	1	Orange2_CRF	288	1	Orange2_RND	288	0.464138	Orange2_CTR	288	0.00931034
Orange2_CUR	289	0.998276	Orange2_CRF	289	0.970345	Orange2_RND	289	0.704483	Orange2_CTR	289	0.505862
Orange2_CUR	290	1	Orange2_CRF	290	0.975172	Orange2_RND	290	0.874483	Orange2_CTR	290	0.525862
Orange2_CUR	291	1	Orange2_CRF	291	0	Orange2_RND	291	0.751724	Orange2_CTR	291	0.449655
Orange2_CUR	292	1	Orange2_CRF	292	1	Orange2_RND	292	0.306897	Orange2_CTR	292	0.855172
Orange2_CUR	293	1	Orange2_CRF	293	1	Orange2_RND	293	0.762414	Orange2_CTR	293	0.420345
Orange2_CUR	294	1	Orange2_CRF	294	1	Orange2_RND	294	0.951379	Orange2_CTR	294	0.978276
Orange2_CUR	295	0.961724	Orange2_CRF	295	1	Orange2_RND	295	0.503103	Orange2_CTR	295	0.52069
Orange2_CUR	296	1	Orange2_CRF	296	0	Orange2_RND	296	0.383793	Orange2_CTR	296	0.394483
Orange2_CUR	297	0.994828	Orange2_CRF	297	1	Orange2_RND	297	0.931379	Orange2_CTR	297	0.367586
Orange2_CUR	298	1	Orange2_CRF	298	1	Orange2_RND	298	0.935862	Orange2_CTR	298	0.603448
Orange2_CUR	299	0.991724	Orange2_CRF	299	1	Orange2_RND	299	1	Orange2_CTR	299	0.564828
Orange2_CUR	300	1	Orange2_CRF	300	1	Orange2_RND	300	0.608621	Orange2_CTR	300	0.571724
Orange2_CUR	301	1	Orange2_CRF	301	1	Orange2_RND	301	0.916897	Orange2_CTR	301	0.56
Orange2_CUR	302	1	Orange2_CRF	302	0	Orange2_RND	302	0.904138	Orange2_CTR	302	0.546897
Orange2_CUR	303	1	Orange2_CRF	303	1	Orange2_RND	303	0.708966	Orange2_CTR	303	0.0386207
Orange2_CUR	304	0.995862	Orange2_CRF	304	1	Orange2_RND	304	0.911379	Orange2_CTR	304	1
Orange2_CUR	305	1	Orange2_CRF	305	0.988621	Orange2_RND	305	0.919655	Orange2_CTR	305	0.515172
Orange2_CUR	306	1	Orange2_CRF	306	0	Orange2_RND	306	0.855517	Orange2_CTR	306	0.458276
Orange2_CUR	307	1	Orange2_CRF	307	1	Orange2_RND	307	0.974138	Orange2_CTR	307	0.473448
Orange2_CUR	308	1	Orange2_CRF	308	0	Orange2_RND	308	0.667241	Orange2_CTR	308	0.328276
Orange2_CUR	309	1	Orange2_CRF	309	0	Orange2_RND	309	0.824828	Orange2_CTR	309	0.903103
Orange2_CUR	310	0.993793	Orange2_CRF	310	1	Orange2_RND	310	0.291724	Orange2_CTR	310	0.820345
Orange2_CUR	311	1	Orange2_CRF	311	1	Orange2_RND	311	0.635517	Orange2_CTR	311	0.397241
Orange2_CUR	312	1	Orange2_CRF	312	1	Orange2_RND	312	0.012069	Orange2_CTR	312	0.997241
Orange2_CUR	313	0.998276	Orange2_CRF	313	0.991034	Orange2_RND	313	0.113103	Orange2_CTR	313	0.581379
Orange2_CUR	314	1	Orange2_CRF	314	0.997241	Orange2_RND	314	0.912069	Orange2_CTR	314	0.140345
Orange2_CUR	315	1	Orange2_CRF	315	0	Orange2_RND	315	0.774138	Orange2_CTR	315	0.576207
Orange2_CUR	316	1	Orange2_CRF	316	0	Orange2_RND	316	0.982414	Orange2_CTR	316	0.528276
Orange2_CUR	317	0.992414	Orange2_CRF	317	1	Orange2_RND	317	0.572069	Orange2_CTR	317	0.448621
Orange2_CUR	318	1	Orange2_CRF	318	1	Orange2_RND	318	0.919655	Orange2_CTR	318	0.607586
Orange2_CUR	319	1	Orange2_CRF	319	1	Orange2_RND	319	0.574138	Orange2_CTR	319	0.367241
Orange2_CUR	320	1	Orange2_CRF	320	1	Orange2_RND	320	0.476552	Orange2_CTR	320	0.583448
Orange2_CUR	321	1	Orange2_CRF	321	1	Orange2_RND	321	1	Orange2_CTR	321	0.426897
Orange2_CUR	322	1	Orange2_CRF	322	1	Orange2_RND	322	0.75931	Orange2_CTR	322	0.622069
Orange2_CUR	323	1	Orange2_CRF	323	1	Orange2_RND	323	0.982414	Orange2_CTR	323	0.43
Orange2_CUR	324	1	Orange2_CRF	324	1	Orange2_RND	324	0.0362069	Orange2_CTR	324	0.0193103
Orange2_CUR	325	1	Orange2_CRF	325	1	Orange2_RND	325	0.96	Orange2_CTR	325	0.404828
Orange2_CUR	326	1	Orange2_CRF	326	0	Orange2_RND	326	0.736897	Orange2_CTR	326	0.603103
Orange2_CUR	327	1	Orange2_CRF	327	0.987241	Orange2_RND	327	0.804483	Orange2_CTR	327	0.292759
Orange2_CUR	328	1	Orange2_CRF	328	1	Orange2_RND	328	0.89931	Orange2_CTR	328	0.708966
Orange2_CUR	329	1	Orange2_CRF	329	0.964483	Orange2_RND	329	0.932069	Orange2_CTR	329	0.433793
Orange2_CUR	330	1	Orange2_CRF	330	0.947586	Orange2_RND	330	0.904828	Orange2_CTR	330	0.50069
Orange2_CUR	331	1	Orange2_CRF	331	1	Orange2_RND	331	0.554828	Orange2_CTR	331	0.612414
Orange2_CUR	332	1	Orange2_CRF	332	1	Orange2_RND	332	0.697241	Orange2_CTR	332	0.571034
Orange2_CUR	333	1	Orange2_CRF	333	0.997241	Orange2_RND	333	0.453448	Orange2_CTR	333	0.431379
Orange2_CUR	334	1	Orange2_CRF	334	1	Orange2_RND	334	0.977241	Orange2_CTR	334	0.408621
Orange2_CUR	335	0.993103	Orange2_CRF	335	0.774483	Orange2_RND	335	0.801034	Orange2_CTR	335	0.0165517
Orange2_CUR	336	1	Orange2_CRF	336	1	Orange2_RND	336	0.788966	Orange2_CTR	336	0.0675862
Orange2_CUR	337	1	Orange2_CRF	337	0	Orange2_RND	337	0.992414	Orange2_CTR	337	1
Orange2_CUR	338	1	Orange2_CRF	338	1	Orange2_RND	338	0.47	Orange2_CTR	338	0.945172
Orange2_CUR	339	1	Orange2_CRF	339	1	Orange2_RND	339	0.968966	Orange2_CTR	339	0.536552
Orange2_CUR	340	0.990345	Orange2_CRF	340	0.998276	Orange2_RND	340	0.8	Orange2_CTR	340	0.41
Orange2_CUR	341	0.990345	Orange2_CRF	341	0	Orange2_RND	341	0.91	Orange2_CTR	341	0.349655
Orange2_CUR	342	0.985172	Orange2_CRF	342	1	Orange2_RND	342	0.92069	Orange2_CTR	342	0.989655
Orange2_CUR	343	1	Orange2_CRF	343	1	Orange2_RND	343	0.475862	Orange2_CTR	343	0.888621
Orange2_CUR	344	1	Orange2_CRF	344	1	Orange2_RND	344	0.903793	Orange2_CTR	344	0.598276
Orange2_CUR	345	1	Orange2_CRF	345	1	Orange2_RND	345	0.796552	Orange2_CTR	345	0.928966
Orange2_CUR	346	1	Orange2_CRF	346	0.116207	Orange2_RND	346	0.977241	Orange2_CTR	346	0.467586
Orange2_CUR	347	1	Orange2_CRF	347	1	Orange2_RND	347	1	Orange2_CTR	347	0.567586
Orange2_CUR	348	0.999655	Orange2_CRF	348	0	Orange2_RND	348	0.92069	Orange2_CTR	348	0.567586
Orange2_CUR	349	1	Orange2_CRF	349	1	Orange2_RND	349	0.325517	Orange2_CTR	349	0.968276
Orange2_CUR	350	1	Orange2_CRF	350	1	Orange2_RND	350	0.822069	Orange2_CTR	350	0.705862
Orange2_CUR	351	1	Orange2_CRF	351	1	Orange2_RND	351	0.791724	Orange2_CTR	351	0.68
Orange2_CUR	352	0.997931	Orange2_CRF	352	1	Orange2_RND	352	0.699655	Orange2_CTR	352	0
Orange2_CUR	353	1	Orange2_CRF	353	1	Orange2_RND	353	0.967241	Orange2_CTR	353	0.613793
Orange2_CUR	354	1	Orange2_CRF	354	0.979655	Orange2_RND	354	0.864138	Orange2_CTR	354	0.540345
Orange2_CUR	355	1	Orange2_CRF	355	0.982069	Orange2_RND	355	0.950345	Orange2_CTR	355	0.502069
Orange2_CUR	356	1	Orange2_CRF	356	1	Orange2_RND	356	0.856552	Orange2_CTR	356	0.975517
Orange2_CUR	357	1	Orange2_CRF	357	1	Orange2_RND	357	0.484828	Orange2_CTR	357	0.706897
Orange2_CUR	358	1	Orange2_CRF	358	1	Orange2_RND	358	0.668276	Orange2_CTR	358	0.39069
Orange2_CUR	359	1	Orange2_CRF	359	0.978276	Orange2_RND	359	0.781379	Orange2_CTR	359	0.33931
Orange2_CUR	360	1	Orange2_CRF	360	0.303793	Orange2_RND	360	0.679655	Orange2_CTR	360	0.44
Orange2_CUR	361	1	Orange2_CRF	361	1	Orange2_RND	361	0.890345	Orange2_CTR	361	0.615517
Orange2_CUR	362	0.992414	Orange2_CRF	362	0	Orange2_RND	362	0.689655	Orange2_CTR	362	0.353793
Orange2_CUR	363	1	Orange2_CRF	363	1	Orange2_RND	363	0.697931	Orange2_CTR	363	0.497931
Orange2_CUR	364	1	Orange2_CRF	364	1	Orange2_RND	364	0.878621	Orange2_CTR	364	0.343103
Orange2_CUR	365	1	Orange2_CRF	365	1	Orange2_RND	365	0.461034	Orange2_CTR	365	0.77931
Orange2_CUR	366	0.995862	Orange2_CRF	366	1	Orange2_RND	366	0.465862	Orange2_CTR	366	0.575172
Orange2_CUR	367	1	Orange2_CRF	367	0.966897	Orange2_RND	367	0.85	Orange2_CTR	367	0.480345
Orange2_CUR	368	1	Orange2_CRF	368	1	Orange2_RND	368	0.904138	Orange2_CTR	368	0.532759
Orange2_CUR	369	1	Orange2_CRF	369	1	Orange2_RND	369	0.755862	Orange2_CTR	369	0.662069
Orange2_CUR	370	1	Orange2_CRF	370	1	Orange2_RND	370	0.656897	Orange2_CTR	370	0.244138
Orange2_CUR	371	1	Orange2_CRF	371	1	Orange2_RND	371	0.538276	Orange2_CTR	371	0.553448
Orange2_CUR	372	1	Orange2_CRF	372	1	Orange2_RND	372	0.897241	Orange2_CTR	372	0.345172
Orange2_CUR	373	1	Orange2_CRF	373	1	Orange2_RND	373	0.79931	Orange2_CTR	373	0.503448
Orange2_CUR	374	1	Orange2_CRF	374	0.836552	Orange2_RND	374	0.924828	Orange2_CTR	374	0.535862
Orange2_CUR	375	1	Orange2_CRF	375	1	Orange2_RND	375	0.48069	Orange2_CTR	375	0
Orange2_CUR	376	1	Orange2_CRF	376	1	Orange2_RND	376	0.728966	Orange2_CTR	376	0
Orange2_CUR	377	1	Orange2_CRF	377	1	Orange2_RND	377	0.9	Orange2_CTR	377	0
Orange2_CUR	378	1	Orange2_CRF	378	1	Orange2_RND	378	0.632414	Orange2_CTR	378	0.899655
Orange2_CUR	379	1	Orange2_CRF	379	1	Orange2_RND	379	0.487931	Orange2_CTR	379	0.477931
Orange2_CUR	380	1	Orange2_CRF	380	1	Orange2_RND	380	0.973103	Orange2_CTR	380	0.897241
Orange2_CUR	381	1	Orange2_CRF	381	1	Orange2_RND	381	0.681379	Orange2_CTR	381	0.464138
Orange2_CUR	382	1	Orange2_CRF	382	0	Orange2_RND	382	0.997241	Orange2_CTR	382	1
Orange2_CUR	383	1	Orange2_CRF	383	0	Orange2_RND	383	0.69	Orange2_CTR	383	0.878966
Orange2_CUR	384	1	Orange2_CRF	384	1	Orange2_RND	384	0.802069	Orange2_CTR	384	0.462414
Orange2_CUR	385	0.991034	Orange2_CRF	385	1	Orange2_RND	385	0.316552	Orange2_CTR	385	0.40069
Orange2_CUR	386	1	Orange2_CRF	386	0	Orange2_RND	386	0.42069	Orange2_CTR	386	0.613793
Orange2_CUR	387	0.994828	Orange2_CRF	387	1	Orange2_RND	387	0.381379	Orange2_CTR	387	0.451724
Orange2_CUR	388	1	Orange2_CRF	388	1	Orange2_RND	388	0.969655	Orange2_CTR	388	0.772069
Orange2_CUR	389	1	Orange2_CRF	389	0	Orange2_RND	389	0.66	Orange2_CTR	389	0.245517
Orange2_CUR	390	1	Orange2_CRF	390	1	Orange2_RND	390	0.827586	Orange2_CTR	390	0.457931
Orange2_CUR	391	1	Orange2_CRF	391	1	Orange2_RND	391	0.997931	Orange2_CTR	391	0.0382759
Orange2_CUR	392	1	Orange2_CRF	392	0	Orange2_RND	392	0.812069	Orange2_CTR	392	0.00689655
Orange2_CUR	393	1	Orange2_CRF	393	1	Orange2_RND	393	0.958276	Orange2_CTR	393	0.581724
Orange2_CUR	394	0.983448	Orange2_CRF	394	1	Orange2_RND	394	0.00793103	Orange2_CTR	394	0.553793
Orange2_CUR	395	0.996207	Orange2_CRF	395	1	Orange2_RND	395	0.911034	Orange2_CTR	395	0.383793
Orange2_CUR	396	1	Orange2_CRF	396	0.297586	Orange2_RND	396	0.848966	Orange2_CTR	396	0.282759
Orange2_CUR	397	1	Orange2_CRF	397	1	Orange2_RND	397	0.97069	Orange2_CTR	397	0.628966
Orange2_CUR	398	0.986207	Orange2_CRF	398	1	Orange2_RND	398	0.918621	Orange2_CTR	398	0.528621
Orange2_CUR	399	1	Orange2_CRF	399	0	Orange2_RND	399	0.653448	Orange2_CTR	399	0.470345
Orange2_CUR	400	1	Orange2_CRF	400	1	Orange2_RND	400	0.977586	Orange2_CTR	400	0.773103
Orange2_CUR	401	1	Orange2_CRF	401	1	Orange2_RND	401	0.482069	Orange2_CTR	401	0.41069
Orange2_CUR	402	0.996207	Orange2_CRF	402	0.937586	Orange2_RND	402	0.722069	Orange2_CTR	402	0.286552
Orange2_CUR	403	1	Orange2_CRF	403	1	Orange2_RND	403	0.500345	Orange2_CTR	403	0.618276
Orange2_CUR	404	0.98931	Orange2_CRF	404	1	Orange2_RND	404	0.924828	Orange2_CTR	404	0.465862
Orange2_CUR	405	1	Orange2_CRF	405	1	Orange2_RND	405	0.620345	Orange2_CTR	405	0.77
Orange2_CUR	406	0.997931	Orange2_CRF	406	1	Orange2_RND	406	0.715517	Orange2_CTR	406	0.446552
Orange2_CUR	407	1	Orange2_CRF	407	1	Orange2_RND	407	0.654828	Orange2_CTR	407	0.916897
Orange2_CUR	408	0.996552	Orange2_CRF	408	1	Orange2_RND	408	0.507586	Orange2_CTR	408	0.484483
Orange2_CUR	409	1	Orange2_CRF	409	1	Orange2_RND	409	0.997241	Orange2_CTR	409	0.599655
Orange2_CUR	410	1	Orange2_CRF	410	1	Orange2_RND	410	0.505862	Orange2_CTR	410	0.210345
Orange2_CUR	411	1	Orange2_CRF	411	1	Orange2_RND	411	0.594828	Orange2_CTR	411	0.140345
Orange2_CUR	412	0.994483	Orange2_CRF	412	1	Orange2_RND	412	0.637586	Orange2_CTR	412	0.614138
Orange2_CUR	413	0.999655	Orange2_CRF	413	0.943793	Orange2_RND	413	0.982414	Orange2_CTR	413	0.565172
Orange2_CUR	414	0.986897	Orange2_CRF	414	1	Orange2_RND	414	0.502414	Orange2_CTR	414	0.337586
Orange2_CUR	415	0.986897	Orange2_CRF	415	0.341379	Orange2_RND	415	0.835172	Orange2_CTR	415	0.55
Orange2_CUR	416	1	Orange2_CRF	416	1	Orange2_RND	416	0.666552	Orange2_CTR	416	0.36
Orange2_CUR	417	1	Orange2_CRF	417	0.967241	Orange2_RND	417	0.439655	Orange2_CTR	417	0.972414
Orange2_CUR	418	1	Orange2_CRF	418	0.958966	Orange2_RND	418	0.867586	Orange2_CTR	418	0.502759
Orange2_CUR	419	1	Orange2_CRF	419	1	Orange2_RND	419	0.848966	Orange2_CTR	419	0.701379
Orange2_CUR	420	1	Orange2_CRF	420	0.957931	Orange2_RND	420	1	Orange2_CTR	420	0.773448
Orange2_CUR	421	1	Orange2_CRF	421	1	Orange2_RND	421	0.473103	Orange2_CTR	421	0.756207
Orange2_CUR	422	1	Orange2_CRF	422	0.00137931	Orange2_RND	422	0.57931	Orange2_CTR	422	0.466552
Orange2_CUR	423	1	Orange2_CRF	423	1	Orange2_RND	423	1	Orange2_CTR	423	0.446552
Orange2_CUR	424	1	Orange2_CRF	424	1	Orange2_RND	424	0.971379	Orange2_CTR	424	0.528276
Orange2_CUR	425	1	Orange2_CRF	425	1	Orange2_RND	425	0.561034	Orange2_CTR	425	0.481724
Orange2_CUR	426	1	Orange2_CRF	426	0.98931	Orange2_RND	426	0.805172	Orange2_CTR	426	0.576897
Orange2_CUR	427	0.981034	Orange2_CRF	427	0	Orange2_RND	427	0.839655	Orange2_CTR	427	0.48931
Orange2_CUR	428	1	Orange2_CRF	428	1	Orange2_RND	428	0.808621	Orange2_CTR	428	1
Orange2_CUR	429	1	Orange2_CRF	429	0	Orange2_RND	429	0.544483	Orange2_CTR	429	0.425517
Orange2_CUR	430	1	Orange2_CRF	430	1	Orange2_RND	430	0.671034	Orange2_CTR	430	0.542759
Orange2_CUR	431	1	Orange2_CRF	431	0	Orange2_RND	431	0.697586	Orange2_CTR	431	1
Orange2_CUR	432	1	Orange2_CRF	432	1	Orange2_RND	432	0.925862	Orange2_CTR	432	0.83069
Orange2_CUR	433	1	Orange2_CRF	433	1	Orange2_RND	433	0.693103	Orange2_CTR	433	0.942759
Orange2_CUR	434	1	Orange2_CRF	434	1	Orange2_RND	434	0.867931	Orange2_CTR	434	0.798621
Orange2_CUR	435	0.996897	Orange2_CRF	435	1	Orange2_RND	435	0.8	Orange2_CTR	435	0.883793
Orange2_CUR	436	1	Orange2_CRF	436	1	Orange2_RND	436	0.994828	Orange2_CTR	436	0.43
Orange2_CUR	437	1	Orange2_CRF	437	0.962069	Orange2_RND	437	0.30931	Orange2_CTR	437	0.58931
Orange2_CUR	438	1	Orange2_CRF	438	1	Orange2_RND	438	0.673103	Orange2_CTR	438	0.587586
Orange2_CUR	439	1	Orange2_CRF	439	0	Orange2_RND	439	0.971034	Orange2_CTR	439	0.436897
Orange2_CUR	440	1	Orange2_CRF	440	0.457931	Orange2_RND	440	0.467241	Orange2_CTR	440	0.0555172
Orange2_CUR	441	1	Orange2_CRF	441	0.77	Orange2_RND	441	0.96	Orange2_CTR	441	0.354138
Orange2_CUR	442	1	Orange2_CRF	442	0.95	Orange2_RND	442	0.883103	Orange2_CTR	442	0.531724
Orange2_CUR	443	1	Orange2_CRF	443	1	Orange2_RND	443	0.816552	Orange2_CTR	443	0.847931
Orange2_CUR	444	0.992759	Orange2_CRF	444	1	Orange2_RND	444	0.517586	Orange2_CTR	444	0.831379
Orange2_CUR	445	1	Orange2_CRF	445	0	Orange2_RND	445	0.945517	Orange2_CTR	445	0.60069
Orange2_CUR	446	1	Orange2_CRF	446	1	Orange2_RND	446	1	Orange2_CTR	446	0.333793
Orange2_CUR	447	1	Orange2_CRF	447	1	Orange2_RND	447	0.97931	Orange2_CTR	447	0.396897
Orange2_CUR	448	1	Orange2_CRF	448	1	Orange2_RND	448	0.717586	Orange2_CTR	448	0.633448
Orange2_CUR	449	1	Orange2_CRF	449	0	Orange2_RND	449	0.793448	Orange2_CTR	449	0.837241
Orange2_CUR	450	0.986897	Orange2_CRF	450	1	Orange2_RND	450	0.715172	Orange2_CTR	450	0.552759
Orange2_CUR	451	1	Orange2_CRF	451	1	Orange2_RND	451	0.734483	Orange2_CTR	451	0.446207
Orange2_CUR	452	1	Orange2_CRF	452	1	Orange2_RND	452	0.0613793	Orange2_CTR	452	0.425517
Orange2_CUR	453	1	Orange2_CRF	453	0.987586	Orange2_RND	453	0.960345	Orange2_CTR	453	0.66931
Orange2_CUR	454	1	Orange2_CRF	454	1	Orange2_RND	454	0.965172	Orange2_CTR	454	0.392069
Orange2_CUR	455	1	Orange2_CRF	455	0.983448	Orange2_RND	455	0.855862	Orange2_CTR	455	0.0103448
Orange2_CUR	456	1	Orange2_CRF	456	0	Orange2_RND	456	0.879655	Orange2_CTR	456	0
Orange2_CUR	457	1	Orange2_CRF	457	1	Orange2_RND	457	0.737931	Orange2_CTR	457	0.238621
Orange2_CUR	458	1	Orange2_CRF	458	0.97	Orange2_RND	458	0.483448	Orange2_CTR	458	0.54069
Orange2_CUR	459	0.994138	Orange2_CRF	459	0.977241	Orange2_RND	459	0.560345	Orange2_CTR	459	0.287241
Orange2_CUR	460	1	Orange2_CRF	460	1	Orange2_RND	460	0.376897	Orange2_CTR	460	0.649655
Orange2_CUR	461	1	Orange2_CRF	461	0	Orange2_RND	461	0.946897	Orange2_CTR	461	0.268966
Orange2_CUR	462	1	Orange2_CRF	462	0	Orange2_RND	462	0.784483	Orange2_CTR	462	0.968621
Orange2_CUR	463	0.988966	Orange2_CRF	463	1	Orange2_RND	463	1	Orange2_CTR	463	0.842414
Orange2_CUR	464	0.996207	Orange2_CRF	464	1	Orange2_RND	464	0.403103	Orange2_CTR	464	0.422414
Orange2_CUR	465	1	Orange2_CRF	465	1	Orange2_RND	465	0.999655	Orange2_CTR	465	0.414138
Orange2_CUR	466	0.997931	Orange2_CRF	466	1	Orange2_RND	466	0.47931	Orange2_CTR	466	0.21
Orange2_CUR	467	0.99069	Orange2_CRF	467	1	Orange2_RND	467	0.483793	Orange2_CTR	467	0.438276
Orange2_CUR	468	1	Orange2_CRF	468	1	Orange2_RND	468	0.68	Orange2_CTR	468	0.416897
Orange2_CUR	469	1	Orange2_CRF	469	1	Orange2_RND	469	0.759655	Orange2_CTR	469	0.533103
Orange2_CUR	470	1	Orange2_CRF	470	1	Orange2_RND	470	0.87931	Orange2_CTR	470	0.447931
Orange2_CUR	471	1	Orange2_CRF	471	0	Orange2_RND	471	0.827241	Orange2_CTR	471	0.94
Orange2_CUR	472	0.986897	Orange2_CRF	472	1	Orange2_RND	472	0.152414	Orange2_CTR	472	0.382414
Orange2_CUR	473	0.997241	Orange2_CRF	473	1	Orange2_RND	473	0.498966	Orange2_CTR	473	0.344828
Orange2_CUR	474	1	Orange2_CRF	474	1	Orange2_RND	474	0.00241379	Orange2_CTR	474	0.942759
Orange2_CUR	475	1	Orange2_CRF	475	0	Orange2_RND	475	0.476207	Orange2_CTR	475	0.517241
Orange2_CUR	476	0.99931	Orange2_CRF	476	1	Orange2_RND	476	0.947931	Orange2_CTR	476	0.552069
Orange2_CUR	477	1	Orange2_CRF	477	1	Orange2_RND	477	0.633448	Orange2_CTR	477	0.784828
Orange2_CUR	478	1	Orange2_CRF	478	0	Orange2_RND	478	0	Orange2_CTR	478	0.344828
Orange2_CUR	479	1	Orange2_CRF	479	0	Orange2_RND	479	0.386207	Orange2_CTR	479	0.658621
Orange2_CUR	480	1	Orange2_CRF	480	1	Orange2_RND	480	0.893103	Orange2_CTR	480	0.561379
Orange2_CUR	481	1	Orange2_CRF	481	1	Orange2_RND	481	0.881034	Orange2_CTR	481	0.605172
Orange2_CUR	482	1	Orange2_CRF	482	1	Orange2_RND	482	1	Orange2_CTR	482	0.385172
Orange2_CUR	483	0.998276	Orange2_CRF	483	0	Orange2_RND	483	0.808621	Orange2_CTR	483	0.477241
Orange2_CUR	484	1	Orange2_CRF	484	1	Orange2_RND	484	0.703793	Orange2_CTR	484	0.402414
Orange2_CUR	485	1	Orange2_CRF	485	1	Orange2_RND	485	0.588276	Orange2_CTR	485	0.637931
Orange2_CUR	486	1	Orange2_CRF	486	1	Orange2_RND	486	0.703793	Orange2_CTR	486	0.587931
Orange2_CUR	487	1	Orange2_CRF	487	0.867931	Orange2_RND	487	0.713103	Orange2_CTR	487	0.516207
Orange2_CUR	488	1	Orange2_CRF	488	1	Orange2_RND	488	0.88069	Orange2_CTR	488	0.370345
Orange2_CUR	489	1	Orange2_CRF	489	1	Orange2_RND	489	0.730345	Orange2_CTR	489	0.496552
Orange2_CUR	490	0.991724	Orange2_CRF	490	0	Orange2_RND	490	0.514828	Orange2_CTR	490	0.64
Orange2_CUR	491	1	Orange2_CRF	491	1	Orange2_RND	491	0.494483	Orange2_CTR	491	0.484138
Orange2_CUR	492	0.99	Orange2_CRF	492	0.136207	Orange2_RND	492	0.875517	Orange2_CTR	492	0.976897
Orange2_CUR	493	1	Orange2_CRF	493	1	Orange2_RND	493	0.893793	Orange2_CTR	493	0.195517
Orange2_CUR	494	1	Orange2_CRF	494	1	Orange2_RND	494	0.238621	Orange2_CTR	494	0.436207
Orange2_CUR	495	1	Orange2_CRF	495	1	Orange2_RND	495	0.673448	Orange2_CTR	495	0.0537931
Orange2_CUR	496	1	Orange2_CRF	496	1	Orange2_RND	496	0.842759	Orange2_CTR	496	0.550345
Orange2_CUR	497	1	Orange2_CRF	497	0	Orange2_RND	497	0.474483	Orange2_CTR	497	0.997241
Orange2_CUR	498	1	Orange2_CRF	498	1	Orange2_RND	498	0.421379	Orange2_CTR	498	0.38931
Orange2_CUR	499	1	Orange2_CRF	499	1	Orange2_RND	499	0.854828	Orange2_CTR	499	0.594828
Orange2_CUR	500	1	Orange2_CRF	500	0	Orange2_RND	500	0.825862	Orange2_CTR	500	0.587931
Orange3_CUR	1	1	Orange3_CRF	1	1	Orange3_RND	1	1	Orange3_CTR	1	0.788621
Orange3_CUR	2	0.984483	Orange3_CRF	2	1	Orange3_RND	2	1	Orange3_CTR	2	0.953103
Orange3_CUR	3	0.985517	Orange3_CRF	3	1	Orange3_RND	3	1	Orange3_CTR	3	0.84
Orange3_CUR	4	0.997241	Orange3_CRF	4	1	Orange3_RND	4	1	Orange3_CTR	4	0.91931
Orange3_CUR	5	1	Orange3_CRF	5	1	Orange3_RND	5	0.995172	Orange3_CTR	5	1
Orange3_CUR	6	0.998276	Orange3_CRF	6	1	Orange3_RND	6	1	Orange3_CTR	6	0.780345
Orange3_CUR	7	1	Orange3_CRF	7	0.997586	Orange3_RND	7	1	Orange3_CTR	7	0.984138
Orange3_CUR	8	1	Orange3_CRF	8	0.997241	Orange3_RND	8	1	Orange3_CTR	8	0.766207
Orange3_CUR	9	0.972069	Orange3_CRF	9	1	Orange3_RND	9	1	Orange3_CTR	9	0.956207
Orange3_CUR	10	1	Orange3_CRF	10	1	Orange3_RND	10	1	Orange3_CTR	10	0.885517
Orange3_CUR	11	1	Orange3_CRF	11	1	Orange3_RND	11	1	Orange3_CTR	11	0.585172
Orange3_CUR	12	0.996552	Orange3_CRF	12	1	Orange3_RND	12	1	Orange3_CTR	12	0.473793
Orange3_CUR	13	1	Orange3_CRF	13	0.992414	Orange3_RND	13	1	Orange3_CTR	13	1
Orange3_CUR	14	1	Orange3_CRF	14	1	Orange3_RND	14	1	Orange3_CTR	14	0.758276
Orange3_CUR	15	1	Orange3_CRF	15	0.991034	Orange3_RND	15	0.998966	Orange3_CTR	15	0.953103
Orange3_CUR	16	0.988621	Orange3_CRF	16	1	Orange3_RND	16	0.996207	Orange3_CTR	16	0.979655
Orange3_CUR	17	0.96931	Orange3_CRF	17	0.998276	Orange3_RND	17	1	Orange3_CTR	17	0.929655
Orange3_CUR	18	1	Orange3_CRF	18	1	Orange3_RND	18	1	Orange3_CTR	18	0.735172
Orange3_CUR	19	1	Orange3_CRF	19	1	Orange3_RND	19	0.99931	Orange3_CTR	19	1
Orange3_CUR	20	1	Orange3_CRF	20	0.996897	Orange3_RND	20	1	Orange3_CTR	20	0.734483
Orange3_CUR	21	0.995517	Orange3_CRF	21	1	Orange3_RND	21	0.982414	Orange3_CTR	21	0.856897
Orange3_CUR	22	1	Orange3_CRF	22	1	Orange3_RND	22	1	Orange3_CTR	22	1
Orange3_CUR	23	0.997241	Orange3_CRF	23	1	Orange3_RND	23	0.999655	Orange3_CTR	23	0.996552
Orange3_CUR	24	1	Orange3_CRF	24	1	Orange3_RND	24	1	Orange3_CTR	24	1
Orange3_CUR	25	0.981379	Orange3_CRF	25	0.997586	Orange3_RND	25	0.992069	Orange3_CTR	25	0.737241
Orange3_CUR	26	0.996552	Orange3_CRF	26	1	Orange3_RND	26	0.987241	Orange3_CTR	26	0.983103
Orange3_CUR	27	1	Orange3_CRF	27	1	Orange3_RND	27	1	Orange3_CTR	27	0.934828
Orange3_CUR	28	1	Orange3_CRF	28	1	Orange3_RND	28	1	Orange3_CTR	28	0.621379
Orange3_CUR	29	1	Orange3_CRF	29	0.99931	Orange3_RND	29	0.99069	Orange3_CTR	29	0.968621
Orange3_CUR	30	1	Orange3_CRF	30	0.98931	Orange3_RND	30	1	Orange3_CTR	30	0.79
Orange3_CUR	31	1	Orange3_CRF	31	1	Orange3_RND	31	0.998966	Orange3_CTR	31	0.834828
Orange3_CUR	32	0.993103	Orange3_CRF	32	1	Orange3_RND	32	0.988276	Orange3_CTR	32	0.825862
Orange3_CUR	33	0.999655	Orange3_CRF	33	1	Orange3_RND	33	0.982414	Orange3_CTR	33	0.672414
Orange3_CUR	34	0.99069	Orange3_CRF	34	1	Orange3_RND	34	1	Orange3_CTR	34	0.765862
Orange3_CUR	35	0.953448	Orange3_CRF	35	1	Orange3_RND	35	1	Orange3_CTR	35	0.861379
Orange3_CUR	36	1	Orange3_CRF	36	1	Orange3_RND	36	1	Orange3_CTR	36	0.789655
Orange3_CUR	37	1	Orange3_CRF	37	1	Orange3_RND	37	0.996552	Orange3_CTR	37	0.954138
Orange3_CUR	38	1	Orange3_CRF	38	0.98069	Orange3_RND	38	0.995862	Orange3_CTR	38	0.986207
Orange3_CUR	39	1	Orange3_CRF	39	1	Orange3_RND	39	0.988276	Orange3_CTR	39	0.925517
Orange3_CUR	40	0.992759	Orange3_CRF	40	1	Orange3_RND	40	1	Orange3_CTR	40	0.735862
Orange3_CUR	41	1	Orange3_CRF	41	1	Orange3_RND	41	1	Orange3_CTR	41	0.135517
Orange3_CUR	42	0.99069	Orange3_CRF	42	1	Orange3_RND	42	0.983448	Orange3_CTR	42	0.977586
Orange3_CUR	43	0.974828	Orange3_CRF	43	1	Orange3_RND	43	1	Orange3_CTR	43	1
Orange3_CUR	44	1	Orange3_CRF	44	0.993793	Orange3_RND	44	1	Orange3_CTR	44	0.821724
Orange3_CUR	45	1	Orange3_CRF	45	1	Orange3_RND	45	0.991379	Orange3_CTR	45	0.0151724
Orange3_CUR	46	0.999655	Orange3_CRF	46	1	Orange3_RND	46	1	Orange3_CTR	46	0.873103
Orange3_CUR	47	1	Orange3_CRF	47	0.994483	Orange3_RND	47	1	Orange3_CTR	47	1
Orange3_CUR	48	1	Orange3_CRF	48	1	Orange3_RND	48	0.992414	Orange3_CTR	48	0.913103
Orange3_CUR	49	1	Orange3_CRF	49	0.995862	Orange3_RND	49	1	Orange3_CTR	49	0.965517
Orange3_CUR	50	1	Orange3_CRF	50	0.997931	Orange3_RND	50	1	Orange3_CTR	50	0.881724
Orange3_CUR	51	1	Orange3_CRF	51	0.996897	Orange3_RND	51	1	Orange3_CTR	51	1
Orange3_CUR	52	1	Orange3_CRF	52	1	Orange3_RND	52	1	Orange3_CTR	52	1
Orange3_CUR	53	1	Orange3_CRF	53	1	Orange3_RND	53	1	Orange3_CTR	53	1
Orange3_CUR	54	0.952069	Orange3_CRF	54	1	Orange3_RND	54	0.984138	Orange3_CTR	54	1
Orange3_CUR	55	1	Orange3_CRF	55	1	Orange3_RND	55	1	Orange3_CTR	55	0.795862
Orange3_CUR	56	1	Orange3_CRF	56	1	Orange3_RND	56	1	Orange3_CTR	56	1
Orange3_CUR	57	1	Orange3_CRF	57	1	Orange3_RND	57	0.991724	Orange3_CTR	57	0.865172
Orange3_CUR	58	0.997586	Orange3_CRF	58	1	Orange3_RND	58	0.983448	Orange3_CTR	58	1
Orange3_CUR	59	1	Orange3_CRF	59	1	Orange3_RND	59	1	Orange3_CTR	59	0.976897
Orange3_CUR	60	0.993793	Orange3_CRF	60	1	Orange3_RND	60	1	Orange3_CTR	60	0.967931
Orange3_CUR	61	1	Orange3_CRF	61	1	Orange3_RND	61	1	Orange3_CTR	61	1
Orange3_CUR	62	1	Orange3_CRF	62	1	Orange3_RND	62	1	Orange3_CTR	62	1
Orange3_CUR	63	1	Orange3_CRF	63	1	Orange3_RND	63	1	Orange3_CTR	63	0.983103
Orange3_CUR	64	1	Orange3_CRF	64	1	Orange3_RND	64	1	Orange3_CTR	64	0.981379
Orange3_CUR	65	1	Orange3_CRF	65	1	Orange3_RND	65	1	Orange3_CTR	65	0.915862
Orange3_CUR	66	0.991034	Orange3_CRF	66	1	Orange3_RND	66	1	Orange3_CTR	66	1
Orange3_CUR	67	1	Orange3_CRF	67	1	Orange3_RND	67	1	Orange3_CTR	67	0.833448
Orange3_CUR	68	1	Orange3_CRF	68	1	Orange3_RND	68	1	Orange3_CTR	68	0.836552
Orange3_CUR	69	1	Orange3_CRF	69	0.983103	Orange3_RND	69	0.996552	Orange3_CTR	69	0.134138
Orange3_CUR	70	1	Orange3_CRF	70	1	Orange3_RND	70	0.987931	Orange3_CTR	70	0.974138
Orange3_CUR	71	0.998966	Orange3_CRF	71	1	Orange3_RND	71	1	Orange3_CTR	71	1
Orange3_CUR	72	0.998966	Orange3_CRF	72	1	Orange3_RND	72	1	Orange3_CTR	72	0.682414
Orange3_CUR	73	0.97931	Orange3_CRF	73	1	Orange3_RND	73	1	Orange3_CTR	73	0.511034
Orange3_CUR	74	1	Orange3_CRF	74	1	Orange3_RND	74	0.997931	Orange3_CTR	74	0.981034
Orange3_CUR	75	1	Orange3_CRF	75	1	Orange3_RND	75	0.998621	Orange3_CTR	75	0.26931
Orange3_CUR	76	1	Orange3_CRF	76	1	Orange3_RND	76	1	Orange3_CTR	76	0.75
Orange3_CUR	77	1	Orange3_CRF	77	1	Orange3_RND	77	1	Orange3_CTR	77	0.0944828
Orange3_CUR	78	0.984138	Orange3_CRF	78	0.990345	Orange3_RND	78	1	Orange3_CTR	78	0.904138
Orange3_CUR	79	1	Orange3_CRF	79	1	Orange3_RND	79	1	Orange3_CTR	79	0.938966
Orange3_CUR	80	1	Orange3_CRF	80	0.997586	Orange3_RND	80	1	Orange3_CTR	80	0.244828
Orange3_CUR	81	0.995862	Orange3_CRF	81	1	Orange3_RND	81	1	Orange3_CTR	81	0.886552
Orange3_CUR	82	1	Orange3_CRF	82	1	Orange3_RND	82	1	Orange3_CTR	82	0.985517
Orange3_CUR	83	0.986552	Orange3_CRF	83	0.991724	Orange3_RND	83	1	Orange3_CTR	83	0.321379
Orange3_CUR	84	1	Orange3_CRF	84	1	Orange3_RND	84	1	Orange3_CTR	84	1
Orange3_CUR	85	1	Orange3_CRF	85	0.997241	Orange3_RND	85	1	Orange3_CTR	85	0.873448
Orange3_CUR	86	1	Orange3_CRF	86	1	Orange3_RND	86	1	Orange3_CTR	86	0.99069
Orange3_CUR	87	1	Orange3_CRF	87	1	Orange3_RND	87	1	Orange3_CTR	87	0.971034
Orange3_CUR	88	0.995862	Orange3_CRF	88	1	Orange3_RND	88	1	Orange3_CTR	88	0.873793
Orange3_CUR	89	1	Orange3_CRF	89	1	Orange3_RND	89	0.997931	Orange3_CTR	89	0.931724
Orange3_CUR	90	0.985862	Orange3_CRF	90	1	Orange3_RND	90	1	Orange3_CTR	90	0.897586
Orange3_CUR	91	1	Orange3_CRF	91	1	Orange3_RND	91	1	Orange3_CTR	91	0.821724
Orange3_CUR	92	1	Orange3_CRF	92	0.998966	Orange3_RND	92	0.996207	Orange3_CTR	92	0.457931
Orange3_CUR	93	1	Orange3_CRF	93	1	Orange3_RND	93	0.988276	Orange3_CTR	93	0.604138
Orange3_CUR	94	1	Orange3_CRF	94	1	Orange3_RND	94	1	Orange3_CTR	94	0.936207
Orange3_CUR	95	1	Orange3_CRF	95	1	Orange3_RND	95	1	Orange3_CTR	95	0.708621
Orange3_CUR	96	0.968276	Orange3_CRF	96	1	Orange3_RND	96	1	Orange3_CTR	96	0.990345
Orange3_CUR	97	1	Orange3_CRF	97	1	Orange3_RND	97	1	Orange3_CTR	97	0.591379
Orange3_CUR	98	1	Orange3_CRF	98	1	Orange3_RND	98	0.991724	Orange3_CTR	98	0.853448
Orange3_CUR	99	1	Orange3_CRF	99	1	Orange3_RND	99	1	Orange3_CTR	99	1
Orange3_CUR	100	1	Orange3_CRF	100	0.99931	Orange3_RND	100	1	Orange3_CTR	100	0.532414
Orange3_CUR	101	1	Orange3_CRF	101	1	Orange3_RND	101	1	Orange3_CTR	101	0.932414
Orange3_CUR	102	1	Orange3_CRF	102	1	Orange3_RND	102	1	Orange3_CTR	102	0.817586
Orange3_CUR	103	0.977586	Orange3_CRF	103	1	Orange3_RND	103	1	Orange3_CTR	103	0.947241
Orange3_CUR	104	0.972069	Orange3_CRF	104	0.988621	Orange3_RND	104	1	Orange3_CTR	104	0.983793
Orange3_CUR	105	1	Orange3_CRF	105	1	Orange3_RND	105	1	Orange3_CTR	105	0.308966
Orange3_CUR	106	0.985862	Orange3_CRF	106	1	Orange3_RND	106	1	Orange3_CTR	106	1
Orange3_CUR	107	1	Orange3_CRF	107	0.992414	Orange3_RND	107	0.992069	Orange3_CTR	107	0.85069
Orange3_CUR	108	0.991724	Orange3_CRF	108	1	Orange3_RND	108	1	Orange3_CTR	108	0.705862
Orange3_CUR	109	0.98931	Orange3_CRF	109	1	Orange3_RND	109	1	Orange3_CTR	109	0.91931
Orange3_CUR	110	1	Orange3_CRF	110	0.985517	Orange3_RND	110	1	Orange3_CTR	110	0.754138
Orange3_CUR	111	1	Orange3_CRF	111	1	Orange3_RND	111	1	Orange3_CTR	111	0.849655
Orange3_CUR	112	1	Orange3_CRF	112	0.995862	Orange3_RND	112	0.98069	Orange3_CTR	112	0.698276
Orange3_CUR	113	0.999655	Orange3_CRF	113	0.996207	Orange3_RND	113	1	Orange3_CTR	113	0.69069
Orange3_CUR	114	1	Orange3_CRF	114	1	Orange3_RND	114	0.986897	Orange3_CTR	114	0.916207
Orange3_CUR	115	1	Orange3_CRF	115	0.997931	Orange3_RND	115	1	Orange3_CTR	115	0.440345
Orange3_CUR	116	1	Orange3_CRF	116	1	Orange3_RND	116	1	Orange3_CTR	116	0.956207
Orange3_CUR	117	1	Orange3_CRF	117	0.991379	Orange3_RND	117	1	Orange3_CTR	117	0.882414
Orange3_CUR	118	1	Orange3_CRF	118	0.972414	Orange3_RND	118	1	Orange3_CTR	118	0.926552
Orange3_CUR	119	1	Orange3_CRF	119	1	Orange3_RND	119	1	Orange3_CTR	119	0.989655
Orange3_CUR	120	1	Orange3_CRF	120	1	Orange3_RND	120	0.992759	Orange3_CTR	120	0.978966
Orange3_CUR	121	1	Orange3_CRF	121	1	Orange3_RND	121	1	Orange3_CTR	121	0.821034
Orange3_CUR	122	1	Orange3_CRF	122	1	Orange3_RND	122	1	Orange3_CTR	122	0.96
Orange3_CUR	123	1	Orange3_CRF	123	1	Orange3_RND	123	1	Orange3_CTR	123	0.993793
Orange3_CUR	124	1	Orange3_CRF	124	0.986552	Orange3_RND	124	1	Orange3_CTR	124	0.843103
Orange3_CUR	125	1	Orange3_CRF	125	1	Orange3_RND	125	1	Orange3_CTR	125	0.959655
Orange3_CUR	126	1	Orange3_CRF	126	1	Orange3_RND	126	1	Orange3_CTR	126	0.70069
Orange3_CUR	127	1	Orange3_CRF	127	1	Orange3_RND	127	1	Orange3_CTR	127	0.964138
Orange3_CUR	128	1	Orange3_CRF	128	1	Orange3_RND	128	0.995172	Orange3_CTR	128	0.972414
Orange3_CUR	129	0.997241	Orange3_CRF	129	1	Orange3_RND	129	0.987241	Orange3_CTR	129	0.343793
Orange3_CUR	130	1	Orange3_CRF	130	1	Orange3_RND	130	0.996552	Orange3_CTR	130	1
Orange3_CUR	131	1	Orange3_CRF	131	1	Orange3_RND	131	1	Orange3_CTR	131	0.994138
Orange3_CUR	132	1	Orange3_CRF	132	1	Orange3_RND	132	1	Orange3_CTR	132	0.75069
Orange3_CUR	133	1	Orange3_CRF	133	1	Orange3_RND	133	1	Orange3_CTR	133	0.747586
Orange3_CUR	134	0.972414	Orange3_CRF	134	1	Orange3_RND	134	0.988966	Orange3_CTR	134	1
Orange3_CUR	135	0.977931	Orange3_CRF	135	0.996897	Orange3_RND	135	1	Orange3_CTR	135	0.713793
Orange3_CUR	136	1	Orange3_CRF	136	0.986552	Orange3_RND	136	1	Orange3_CTR	136	0.971034
Orange3_CUR	137	1	Orange3_CRF	137	1	Orange3_RND	137	0.994138	Orange3_CTR	137	0.982759
Orange3_CUR	138	0.987586	Orange3_CRF	138	1	Orange3_RND	138	1	Orange3_CTR	138	0.854138
Orange3_CUR	139	1	Orange3_CRF	139	0.988621	Orange3_RND	139	1	Orange3_CTR	139	1
Orange3_CUR	140	1	Orange3_CRF	140	1	Orange3_RND	140	1	Orange3_CTR	140	0.990345
Orange3_CUR	141	1	Orange3_CRF	141	1	Orange3_RND	141	1	Orange3_CTR	141	1
Orange3_CUR	142	0.991034	Orange3_CRF	142	1	Orange3_RND	142	1	Orange3_CTR	142	0.554138
Orange3_CUR	143	0.977931	Orange3_CRF	143	1	Orange3_RND	143	1	Orange3_CTR	143	0.905517
Orange3_CUR	144	1	Orange3_CRF	144	0.99	Orange3_RND	144	0.984828	Orange3_CTR	144	0.526897
Orange3_CUR	145	1	Orange3_CRF	145	0.988276	Orange3_RND	145	1	Orange3_CTR	145	0.994483
Orange3_CUR	146	1	Orange3_CRF	146	1	Orange3_RND	146	1	Orange3_CTR	146	1
Orange3_CUR	147	1	Orange3_CRF	147	1	Orange3_RND	147	1	Orange3_CTR	147	1
Orange3_CUR	148	0.962759	Orange3_CRF	148	1	Orange3_RND	148	1	Orange3_CTR	148	0.66069
Orange3_CUR	149	1	Orange3_CRF	149	1	Orange3_RND	149	1	Orange3_CTR	149	0.674138
Orange3_CUR	150	0.986207	Orange3_CRF	150	1	Orange3_RND	150	1	Orange3_CTR	150	0.926552
Orange3_CUR	151	1	Orange3_CRF	151	0.998621	Orange3_RND	151	1	Orange3_CTR	151	0.457931
Orange3_CUR	152	1	Orange3_CRF	152	1	Orange3_RND	152	1	Orange3_CTR	152	0.936552
Orange3_CUR	153	0.996552	Orange3_CRF	153	1	Orange3_RND	153	0.995517	Orange3_CTR	153	0.882069
Orange3_CUR	154	1	Orange3_CRF	154	1	Orange3_RND	154	1	Orange3_CTR	154	0.923793
Orange3_CUR	155	1	Orange3_CRF	155	1	Orange3_RND	155	1	Orange3_CTR	155	1
Orange3_CUR	156	1	Orange3_CRF	156	1	Orange3_RND	156	1	Orange3_CTR	156	0.466897
Orange3_CUR	157	0.978966	Orange3_CRF	157	1	Orange3_RND	157	1	Orange3_CTR	157	0.951034
Orange3_CUR	158	1	Orange3_CRF	158	1	Orange3_RND	158	0.986897	Orange3_CTR	158	1
Orange3_CUR	159	0.983448	Orange3_CRF	159	1	Orange3_RND	159	1	Orange3_CTR	159	0.960345
Orange3_CUR	160	1	Orange3_CRF	160	0.988276	Orange3_RND	160	1	Orange3_CTR	160	0.803103
Orange3_CUR	161	1	Orange3_CRF	161	1	Orange3_RND	161	1	Orange3_CTR	161	0.70931
Orange3_CUR	162	0.976552	Orange3_CRF	162	1	Orange3_RND	162	1	Orange3_CTR	162	0.908276
Orange3_CUR	163	1	Orange3_CRF	163	1	Orange3_RND	163	1	Orange3_CTR	163	0.925172
Orange3_CUR	164	1	Orange3_CRF	164	0.987241	Orange3_RND	164	0.998276	Orange3_CTR	164	0.985517
Orange3_CUR	165	0.996897	Orange3_CRF	165	1	Orange3_RND	165	1	Orange3_CTR	165	0.748966
Orange3_CUR	166	1	Orange3_CRF	166	1	Orange3_RND	166	0.998276	Orange3_CTR	166	0.77
Orange3_CUR	167	1	Orange3_CRF	167	1	Orange3_RND	167	1	Orange3_CTR	167	0.741724
Orange3_CUR	168	1	Orange3_CRF	168	0.985172	Orange3_RND	168	1	Orange3_CTR	168	0.827586
Orange3_CUR	169	0.984828	Orange3_CRF	169	1	Orange3_RND	169	0.998621	Orange3_CTR	169	0.933793
Orange3_CUR	170	0.971034	Orange3_CRF	170	1	Orange3_RND	170	1	Orange3_CTR	170	0.984483
Orange3_CUR	171	0.994828	Orange3_CRF	171	1	Orange3_RND	171	1	Orange3_CTR	171	1
Orange3_CUR	172	1	Orange3_CRF	172	1	Orange3_RND	172	1	Orange3_CTR	172	0.953103
Orange3_CUR	173	1	Orange3_CRF	173	1	Orange3_RND	173	1	Orange3_CTR	173	0.989655
Orange3_CUR	174	1	Orange3_CRF	174	1	Orange3_RND	174	1	Orange3_CTR	174	0.37069
Orange3_CUR	175	1	Orange3_CRF	175	1	Orange3_RND	175	1	Orange3_CTR	175	0.76931
Orange3_CUR	176	1	Orange3_CRF	176	1	Orange3_RND	176	1	Orange3_CTR	176	0.924138
Orange3_CUR	177	1	Orange3_CRF	177	1	Orange3_RND	177	1	Orange3_CTR	177	0.994828
Orange3_CUR	178	1	Orange3_CRF	178	1	Orange3_RND	178	1	Orange3_CTR	178	0.962069
Orange3_CUR	179	1	Orange3_CRF	179	1	Orange3_RND	179	0.996552	Orange3_CTR	179	0.837586
Orange3_CUR	180	1	Orange3_CRF	180	1	Orange3_RND	180	1	Orange3_CTR	180	1
Orange3_CUR	181	1	Orange3_CRF	181	1	Orange3_RND	181	1	Orange3_CTR	181	0.978621
Orange3_CUR	182	0.992069	Orange3_CRF	182	1	Orange3_RND	182	1	Orange3_CTR	182	0.31931
Orange3_CUR	183	1	Orange3_CRF	183	1	Orange3_RND	183	1	Orange3_CTR	183	1
Orange3_CUR	184	0.994828	Orange3_CRF	184	1	Orange3_RND	184	0.986897	Orange3_CTR	184	0.952069
Orange3_CUR	185	1	Orange3_CRF	185	1	Orange3_RND	185	1	Orange3_CTR	185	0.903793
Orange3_CUR	186	0.998621	Orange3_CRF	186	1	Orange3_RND	186	1	Orange3_CTR	186	1
Orange3_CUR	187	1	Orange3_CRF	187	0.99931	Orange3_RND	187	1	Orange3_CTR	187	0.764483
Orange3_CUR	188	1	Orange3_CRF	188	0.995172	Orange3_RND	188	1	Orange3_CTR	188	0.946552
Orange3_CUR	189	1	Orange3_CRF	189	0.994138	Orange3_RND	189	1	Orange3_CTR	189	0.866207
Orange3_CUR	190	0.999655	Orange3_CRF	190	1	Orange3_RND	190	1	Orange3_CTR	190	0.895517
Orange3_CUR	191	1	Orange3_CRF	191	0.998621	Orange3_RND	191	1	Orange3_CTR	191	0.914483
Orange3_CUR	192	1	Orange3_CRF	192	1	Orange3_RND	192	0.979655	Orange3_CTR	192	0.866552
Orange3_CUR	193	0.998621	Orange3_CRF	193	1	Orange3_RND	193	1	Orange3_CTR	193	0.304138
Orange3_CUR	194	1	Orange3_CRF	194	1	Orange3_RND	194	1	Orange3_CTR	194	1
Orange3_CUR	195	0.992414	Orange3_CRF	195	1	Orange3_RND	195	1	Orange3_CTR	195	0.955517
Orange3_CUR	196	1	Orange3_CRF	196	0.988966	Orange3_RND	196	1	Orange3_CTR	196	0.884828
Orange3_CUR	197	0.997586	Orange3_CRF	197	1	Orange3_RND	197	1	Orange3_CTR	197	0.953793
Orange3_CUR	198	1	Orange3_CRF	198	1	Orange3_RND	198	0.990345	Orange3_CTR	198	0.988966
Orange3_CUR	199	1	Orange3_CRF	199	1	Orange3_RND	199	1	Orange3_CTR	199	0.926552
Orange3_CUR	200	1	Orange3_CRF	200	1	Orange3_RND	200	1	Orange3_CTR	200	0.598621
Orange3_CUR	201	1	Orange3_CRF	201	1	Orange3_RND	201	0.978621	Orange3_CTR	201	0.944828
Orange3_CUR	202	1	Orange3_CRF	202	1	Orange3_RND	202	1	Orange3_CTR	202	1
Orange3_CUR	203	0.996552	Orange3_CRF	203	1	Orange3_RND	203	1	Orange3_CTR	203	0.944483
Orange3_CUR	204	1	Orange3_CRF	204	1	Orange3_RND	204	1	Orange3_CTR	204	0.64931
Orange3_CUR	205	1	Orange3_CRF	205	1	Orange3_RND	205	0.994138	Orange3_CTR	205	0.91931
Orange3_CUR	206	0.980345	Orange3_CRF	206	0.975517	Orange3_RND	206	1	Orange3_CTR	206	1
Orange3_CUR	207	0.981724	Orange3_CRF	207	1	Orange3_RND	207	0.992414	Orange3_CTR	207	0.502414
Orange3_CUR	208	1	Orange3_CRF	208	0.994828	Orange3_RND	208	1	Orange3_CTR	208	1
Orange3_CUR	209	1	Orange3_CRF	209	1	Orange3_RND	209	0.998276	Orange3_CTR	209	1
Orange3_CUR	210	0.995862	Orange3_CRF	210	1	Orange3_RND	210	1	Orange3_CTR	210	0.981034
Orange3_CUR	211	1	Orange3_CRF	211	0.993448	Orange3_RND	211	1	Orange3_CTR	211	0.891034
Orange3_CUR	212	1	Orange3_CRF	212	0.997586	Orange3_RND	212	0.984828	Orange3_CTR	212	0.848966
Orange3_CUR	213	1	Orange3_CRF	213	1	Orange3_RND	213	0.982759	Orange3_CTR	213	0.913448
Orange3_CUR	214	1	Orange3_CRF	214	0.987586	Orange3_RND	214	1	Orange3_CTR	214	0.873448
Orange3_CUR	215	1	Orange3_CRF	215	0.988276	Orange3_RND	215	1	Orange3_CTR	215	1
Orange3_CUR	216	1	Orange3_CRF	216	0.998621	Orange3_RND	216	1	Orange3_CTR	216	0.982069
Orange3_CUR	217	1	Orange3_CRF	217	0.998621	Orange3_RND	217	1	Orange3_CTR	217	0.142069
Orange3_CUR	218	1	Orange3_CRF	218	1	Orange3_RND	218	1	Orange3_CTR	218	1
Orange3_CUR	219	1	Orange3_CRF	219	1	Orange3_RND	219	1	Orange3_CTR	219	0.84
Orange3_CUR	220	1	Orange3_CRF	220	1	Orange3_RND	220	1	Orange3_CTR	220	0.878966
Orange3_CUR	221	1	Orange3_CRF	221	1	Orange3_RND	221	1	Orange3_CTR	221	0.919655
Orange3_CUR	222	1	Orange3_CRF	222	1	Orange3_RND	222	1	Orange3_CTR	222	1
Orange3_CUR	223	1	Orange3_CRF	223	1	Orange3_RND	223	1	Orange3_CTR	223	0.965517
Orange3_CUR	224	1	Orange3_CRF	224	1	Orange3_RND	224	1	Orange3_CTR	224	0.984828
Orange3_CUR	225	1	Orange3_CRF	225	0.99931	Orange3_RND	225	1	Orange3_CTR	225	0.883103
Orange3_CUR	226	1	Orange3_CRF	226	0.998276	Orange3_RND	226	1	Orange3_CTR	226	0.653793
Orange3_CUR	227	0.983793	Orange3_CRF	227	1	Orange3_RND	227	0.984483	Orange3_CTR	227	0.65
Orange3_CUR	228	0.987586	Orange3_CRF	228	1	Orange3_RND	228	1	Orange3_CTR	228	0.843448
Orange3_CUR	229	1	Orange3_CRF	229	0.987931	Orange3_RND	229	1	Orange3_CTR	229	1
Orange3_CUR	230	1	Orange3_CRF	230	1	Orange3_RND	230	0.984483	Orange3_CTR	230	1
Orange3_CUR	231	1	Orange3_CRF	231	1	Orange3_RND	231	1	Orange3_CTR	231	0.810345
Orange3_CUR	232	0.981379	Orange3_CRF	232	1	Orange3_RND	232	0.987241	Orange3_CTR	232	0.812414
Orange3_CUR	233	1	Orange3_CRF	233	0.994138	Orange3_RND	233	1	Orange3_CTR	233	0.86
Orange3_CUR	234	1	Orange3_CRF	234	1	Orange3_RND	234	1	Orange3_CTR	234	1
Orange3_CUR	235	0.998276	Orange3_CRF	235	1	Orange3_RND	235	1	Orange3_CTR	235	0.82
Orange3_CUR	236	1	Orange3_CRF	236	1	Orange3_RND	236	1	Orange3_CTR	236	0.988621
Orange3_CUR	237	0.995172	Orange3_CRF	237	0.987586	Orange3_RND	237	0.991034	Orange3_CTR	237	0.62
Orange3_CUR	238	1	Orange3_CRF	238	0.997931	Orange3_RND	238	0.981379	Orange3_CTR	238	0.65931
Orange3_CUR	239	0.93931	Orange3_CRF	239	1	Orange3_RND	239	1	Orange3_CTR	239	0.947931
Orange3_CUR	240	1	Orange3_CRF	240	1	Orange3_RND	240	1	Orange3_CTR	240	1
Orange3_CUR	241	1	Orange3_CRF	241	1	Orange3_RND	241	1	Orange3_CTR	241	0.948276
Orange3_CUR	242	1	Orange3_CRF	242	1	Orange3_RND	242	1	Orange3_CTR	242	0.821379
Orange3_CUR	243	1	Orange3_CRF	243	1	Orange3_RND	243	1	Orange3_CTR	243	1
Orange3_CUR	244	0.982759	Orange3_CRF	244	1	Orange3_RND	244	1	Orange3_CTR	244	0.620345
Orange3_CUR	245	1	Orange3_CRF	245	1	Orange3_RND	245	1	Orange3_CTR	245	1
Orange3_CUR	246	0.988621	Orange3_CRF	246	1	Orange3_RND	246	1	Orange3_CTR	246	0.79931
Orange3_CUR	247	1	Orange3_CRF	247	0.99931	Orange3_RND	247	1	Orange3_CTR	247	0.99931
Orange3_CUR	248	1	Orange3_CRF	248	1	Orange3_RND	248	0.988966	Orange3_CTR	248	0.582759
Orange3_CUR	249	1	Orange3_CRF	249	1	Orange3_RND	249	1	Orange3_CTR	249	0.950345
Orange3_CUR	250	1	Orange3_CRF	250	1	Orange3_RND	250	0.988276	Orange3_CTR	250	0.798276
Orange3_CUR	251	1	Orange3_CRF	251	0.969655	Orange3_RND	251	1	Orange3_CTR	251	0.852069
Orange3_CUR	252	1	Orange3_CRF	252	1	Orange3_RND	252	1	Orange3_CTR	252	0.964483
Orange3_CUR	253	0.97931	Orange3_CRF	253	0.99931	Orange3_RND	253	1	Orange3_CTR	253	1
Orange3_CUR	254	1	Orange3_CRF	254	1	Orange3_RND	254	0.981724	Orange3_CTR	254	0.994483
Orange3_CUR	255	1	Orange3_CRF	255	0.99931	Orange3_RND	255	1	Orange3_CTR	255	0.978966
Orange3_CUR	256	1	Orange3_CRF	256	1	Orange3_RND	256	0.981724	Orange3_CTR	256	0.783448
Orange3_CUR	257	1	Orange3_CRF	257	1	Orange3_RND	257	0.995862	Orange3_CTR	257	0.672759
Orange3_CUR	258	1	Orange3_CRF	258	1	Orange3_RND	258	1	Orange3_CTR	258	0.885172
Orange3_CUR	259	1	Orange3_CRF	259	1	Orange3_RND	259	1	Orange3_CTR	259	0.902414
Orange3_CUR	260	1	Orange3_CRF	260	1	Orange3_RND	260	1	Orange3_CTR	260	0.99069
Orange3_CUR	261	1	Orange3_CRF	261	1	Orange3_RND	261	1	Orange3_CTR	261	1
Orange3_CUR	262	0.994483	Orange3_CRF	262	1	Orange3_RND	262	1	Orange3_CTR	262	0.966207
Orange3_CUR	263	1	Orange3_CRF	263	1	Orange3_RND	263	1	Orange3_CTR	263	0.801379
Orange3_CUR	264	1	Orange3_CRF	264	1	Orange3_RND	264	1	Orange3_CTR	264	0.603448
Orange3_CUR	265	0.993793	Orange3_CRF	265	1	Orange3_RND	265	1	Orange3_CTR	265	0.78
Orange3_CUR	266	1	Orange3_CRF	266	1	Orange3_RND	266	1	Orange3_CTR	266	0.713103
Orange3_CUR	267	1	Orange3_CRF	267	1	Orange3_RND	267	1	Orange3_CTR	267	1
Orange3_CUR	268	1	Orange3_CRF	268	1	Orange3_RND	268	0.992069	Orange3_CTR	268	0.874138
Orange3_CUR	269	1	Orange3_CRF	269	1	Orange3_RND	269	1	Orange3_CTR	269	0.948621
Orange3_CUR	270	1	Orange3_CRF	270	1	Orange3_RND	270	0.991379	Orange3_CTR	270	0.684483
Orange3_CUR	271	0.986552	Orange3_CRF	271	1	Orange3_RND	271	1	Orange3_CTR	271	0.781724
Orange3_CUR	272	1	Orange3_CRF	272	0.993793	Orange3_RND	272	1	Orange3_CTR	272	1
Orange3_CUR	273	0.976552	Orange3_CRF	273	1	Orange3_RND	273	1	Orange3_CTR	273	0.948966
Orange3_CUR	274	1	Orange3_CRF	274	1	Orange3_RND	274	1	Orange3_CTR	274	0.823448
Orange3_CUR	275	1	Orange3_CRF	275	1	Orange3_RND	275	0.995517	Orange3_CTR	275	0.626552
Orange3_CUR	276	0.983793	Orange3_CRF	276	1	Orange3_RND	276	0.996897	Orange3_CTR	276	0.760345
Orange3_CUR	277	0.994483	Orange3_CRF	277	1	Orange3_RND	277	1	Orange3_CTR	277	0.856552
Orange3_CUR	278	1	Orange3_CRF	278	1	Orange3_RND	278	0.993793	Orange3_CTR	278	0.748276
Orange3_CUR	279	1	Orange3_CRF	279	1	Orange3_RND	279	0.979655	Orange3_CTR	279	0.954138
Orange3_CUR	280	1	Orange3_CRF	280	0.992759	Orange3_RND	280	1	Orange3_CTR	280	1
Orange3_CUR	281	1	Orange3_CRF	281	1	Orange3_RND	281	1	Orange3_CTR	281	1
Orange3_CUR	282	1	Orange3_CRF	282	1	Orange3_RND	282	1	Orange3_CTR	282	0.818966
Orange3_CUR	283	1	Orange3_CRF	283	1	Orange3_RND	283	1	Orange3_CTR	283	1
Orange3_CUR	284	1	Orange3_CRF	284	1	Orange3_RND	284	0.983103	Orange3_CTR	284	0.915172
Orange3_CUR	285	0.988621	Orange3_CRF	285	0.984483	Orange3_RND	285	1	Orange3_CTR	285	0.868276
Orange3_CUR	286	1	Orange3_CRF	286	1	Orange3_RND	286	0.992759	Orange3_CTR	286	0.872759
Orange3_CUR	287	1	Orange3_CRF	287	0.99069	Orange3_RND	287	1	Orange3_CTR	287	0.814138
Orange3_CUR	288	1	Orange3_CRF	288	1	Orange3_RND	288	1	Orange3_CTR	288	0.982759
Orange3_CUR	289	0.960345	Orange3_CRF	289	1	Orange3_RND	289	1	Orange3_CTR	289	0.501724
Orange3_CUR	290	0.976552	Orange3_CRF	290	1	Orange3_RND	290	1	Orange3_CTR	290	0.754483
Orange3_CUR	291	1	Orange3_CRF	291	1	Orange3_RND	291	0.987241	Orange3_CTR	291	0.862414
Orange3_CUR	292	1	Orange3_CRF	292	1	Orange3_RND	292	1	Orange3_CTR	292	0.487931
Orange3_CUR	293	1	Orange3_CRF	293	1	Orange3_RND	293	0.994483	Orange3_CTR	293	0.931724
Orange3_CUR	294	1	Orange3_CRF	294	0.996207	Orange3_RND	294	1	Orange3_CTR	294	0.724138
Orange3_CUR	295	1	Orange3_CRF	295	1	Orange3_RND	295	0.999655	Orange3_CTR	295	0.731034
Orange3_CUR	296	1	Orange3_CRF	296	1	Orange3_RND	296	1	Orange3_CTR	296	0.366207
Orange3_CUR	297	1	Orange3_CRF	297	1	Orange3_RND	297	1	Orange3_CTR	297	0.981724
Orange3_CUR	298	1	Orange3_CRF	298	1	Orange3_RND	298	0.997586	Orange3_CTR	298	0.18069
Orange3_CUR	299	1	Orange3_CRF	299	1	Orange3_RND	299	0.991724	Orange3_CTR	299	0.956207
Orange3_CUR	300	0.988276	Orange3_CRF	300	0.994483	Orange3_RND	300	1	Orange3_CTR	300	0.873793
Orange3_CUR	301	1	Orange3_CRF	301	0.992414	Orange3_RND	301	1	Orange3_CTR	301	1
Orange3_CUR	302	1	Orange3_CRF	302	1	Orange3_RND	302	1	Orange3_CTR	302	0.0403448
Orange3_CUR	303	0.986897	Orange3_CRF	303	1	Orange3_RND	303	1	Orange3_CTR	303	0.95
Orange3_CUR	304	1	Orange3_CRF	304	0.995862	Orange3_RND	304	0.996897	Orange3_CTR	304	0.864828
Orange3_CUR	305	1	Orange3_CRF	305	1	Orange3_RND	305	1	Orange3_CTR	305	0.965862
Orange3_CUR	306	1	Orange3_CRF	306	1	Orange3_RND	306	1	Orange3_CTR	306	0.851379
Orange3_CUR	307	1	Orange3_CRF	307	1	Orange3_RND	307	1	Orange3_CTR	307	0.87931
Orange3_CUR	308	0.992414	Orange3_CRF	308	0.993793	Orange3_RND	308	1	Orange3_CTR	308	0.842069
Orange3_CUR	309	1	Orange3_CRF	309	1	Orange3_RND	309	0.991724	Orange3_CTR	309	1
Orange3_CUR	310	1	Orange3_CRF	310	1	Orange3_RND	310	1	Orange3_CTR	310	0.345517
Orange3_CUR	311	1	Orange3_CRF	311	0.998966	Orange3_RND	311	1	Orange3_CTR	311	0.648621
Orange3_CUR	312	1	Orange3_CRF	312	0.992069	Orange3_RND	312	1	Orange3_CTR	312	0.924828
Orange3_CUR	313	1	Orange3_CRF	313	1	Orange3_RND	313	1	Orange3_CTR	313	0.788966
Orange3_CUR	314	0.999655	Orange3_CRF	314	0.999655	Orange3_RND	314	1	Orange3_CTR	314	1
Orange3_CUR	315	1	Orange3_CRF	315	1	Orange3_RND	315	1	Orange3_CTR	315	0.827931
Orange3_CUR	316	1	Orange3_CRF	316	1	Orange3_RND	316	1	Orange3_CTR	316	0.724138
Orange3_CUR	317	1	Orange3_CRF	317	0.98931	Orange3_RND	317	0.997241	Orange3_CTR	317	0.655862
Orange3_CUR	318	1	Orange3_CRF	318	0.995862	Orange3_RND	318	1	Orange3_CTR	318	0.908966
Orange3_CUR	319	1	Orange3_CRF	319	1	Orange3_RND	319	1	Orange3_CTR	319	0.93069
Orange3_CUR	320	0.988276	Orange3_CRF	320	0.958966	Orange3_RND	320	0.991034	Orange3_CTR	320	0.983103
Orange3_CUR	321	1	Orange3_CRF	321	1	Orange3_RND	321	1	Orange3_CTR	321	0.823793
Orange3_CUR	322	1	Orange3_CRF	322	0.997586	Orange3_RND	322	1	Orange3_CTR	322	0.761724
Orange3_CUR	323	1	Orange3_CRF	323	0.995172	Orange3_RND	323	1	Orange3_CTR	323	0.992069
Orange3_CUR	324	1	Orange3_CRF	324	0.996207	Orange3_RND	324	1	Orange3_CTR	324	1
Orange3_CUR	325	0.984138	Orange3_CRF	325	0.995172	Orange3_RND	325	1	Orange3_CTR	325	0.177241
Orange3_CUR	326	1	Orange3_CRF	326	1	Orange3_RND	326	1	Orange3_CTR	326	0.868276
Orange3_CUR	327	0.999655	Orange3_CRF	327	1	Orange3_RND	327	1	Orange3_CTR	327	0.95
Orange3_CUR	328	1	Orange3_CRF	328	1	Orange3_RND	328	1	Orange3_CTR	328	0.992414
Orange3_CUR	329	0.973793	Orange3_CRF	329	1	Orange3_RND	329	1	Orange3_CTR	329	0.594483
Orange3_CUR	330	1	Orange3_CRF	330	1	Orange3_RND	330	1	Orange3_CTR	330	0.966207
Orange3_CUR	331	1	Orange3_CRF	331	1	Orange3_RND	331	1	Orange3_CTR	331	0.865517
Orange3_CUR	332	1	Orange3_CRF	332	1	Orange3_RND	332	0.985172	Orange3_CTR	332	0.967586
Orange3_CUR	333	1	Orange3_CRF	333	1	Orange3_RND	333	0.988276	Orange3_CTR	333	0.650345
Orange3_CUR	334	0.997586	Orange3_CRF	334	1	Orange3_RND	334	0.996897	Orange3_CTR	334	0.798621
Orange3_CUR	335	1	Orange3_CRF	335	1	Orange3_RND	335	1	Orange3_CTR	335	0.661034
Orange3_CUR	336	1	Orange3_CRF	336	1	Orange3_RND	336	0.981379	Orange3_CTR	336	0.892414
Orange3_CUR	337	1	Orange3_CRF	337	1	Orange3_RND	337	1	Orange3_CTR	337	0.311034
Orange3_CUR	338	1	Orange3_CRF	338	0.997586	Orange3_RND	338	1	Orange3_CTR	338	0.926207
Orange3_CUR	339	1	Orange3_CRF	339	1	Orange3_RND	339	1	Orange3_CTR	339	0.963103
Orange3_CUR	340	1	Orange3_CRF	340	0.995172	Orange3_RND	340	0.99069	Orange3_CTR	340	0.948276
Orange3_CUR	341	1	Orange3_CRF	341	1	Orange3_RND	341	1	Orange3_CTR	341	0.902069
Orange3_CUR	342	0.985517	Orange3_CRF	342	1	Orange3_RND	342	1	Orange3_CTR	342	0.997241
Orange3_CUR	343	1	Orange3_CRF	343	1	Orange3_RND	343	1	Orange3_CTR	343	0.987586
Orange3_CUR	344	1	Orange3_CRF	344	1	Orange3_RND	344	1	Orange3_CTR	344	0.988276
Orange3_CUR	345	1	Orange3_CRF	345	1	Orange3_RND	345	1	Orange3_CTR	345	0.874483
Orange3_CUR	346	1	Orange3_CRF	346	0.993448	Orange3_RND	346	1	Orange3_CTR	346	0.815862
Orange3_CUR	347	1	Orange3_CRF	347	1	Orange3_RND	347	1	Orange3_CTR	347	1
Orange3_CUR	348	0.997586	Orange3_CRF	348	1	Orange3_RND	348	1	Orange3_CTR	348	0.992069
Orange3_CUR	349	1	Orange3_CRF	349	1	Orange3_RND	349	1	Orange3_CTR	349	0.97069
Orange3_CUR	350	0.99931	Orange3_CRF	350	1	Orange3_RND	350	1	Orange3_CTR	350	0.703103
Orange3_CUR	351	1	Orange3_CRF	351	1	Orange3_RND	351	1	Orange3_CTR	351	1
Orange3_CUR	352	1	Orange3_CRF	352	0.99	Orange3_RND	352	0.982759	Orange3_CTR	352	1
Orange3_CUR	353	1	Orange3_CRF	353	1	Orange3_RND	353	1	Orange3_CTR	353	0.936897
Orange3_CUR	354	0.993103	Orange3_CRF	354	0.995172	Orange3_RND	354	1	Orange3_CTR	354	0.938276
Orange3_CUR	355	1	Orange3_CRF	355	1	Orange3_RND	355	0.987241	Orange3_CTR	355	0.70931
Orange3_CUR	356	1	Orange3_CRF	356	0.995172	Orange3_RND	356	1	Orange3_CTR	356	0.354483
Orange3_CUR	357	1	Orange3_CRF	357	1	Orange3_RND	357	1	Orange3_CTR	357	0.717586
Orange3_CUR	358	0.952759	Orange3_CRF	358	0.988621	Orange3_RND	358	1	Orange3_CTR	358	0.205172
Orange3_CUR	359	1	Orange3_CRF	359	0.995517	Orange3_RND	359	0.993793	Orange3_CTR	359	0.896897
Orange3_CUR	360	1	Orange3_CRF	360	0.995862	Orange3_RND	360	1	Orange3_CTR	360	0.833448
Orange3_CUR	361	1	Orange3_CRF	361	1	Orange3_RND	361	1	Orange3_CTR	361	0.782414
Orange3_CUR	362	1	Orange3_CRF	362	1	Orange3_RND	362	1	Orange3_CTR	362	0.884828
Orange3_CUR	363	0.997586	Orange3_CRF	363	1	Orange3_RND	363	0.982414	Orange3_CTR	363	0.886552
Orange3_CUR	364	1	Orange3_CRF	364	0.995172	Orange3_RND	364	0.988621	Orange3_CTR	364	0.943448
Orange3_CUR	365	0.995862	Orange3_CRF	365	1	Orange3_RND	365	1	Orange3_CTR	365	0.722759
Orange3_CUR	366	0.995862	Orange3_CRF	366	1	Orange3_RND	366	1	Orange3_CTR	366	0.73069
Orange3_CUR	367	0.999655	Orange3_CRF	367	1	Orange3_RND	367	1	Orange3_CTR	367	0.792759
Orange3_CUR	368	0.993448	Orange3_CRF	368	0.998276	Orange3_RND	368	0.984828	Orange3_CTR	368	0.995862
Orange3_CUR	369	1	Orange3_CRF	369	1	Orange3_RND	369	1	Orange3_CTR	369	1
Orange3_CUR	370	0.999655	Orange3_CRF	370	1	Orange3_RND	370	1	Orange3_CTR	370	0.855517
Orange3_CUR	371	1	Orange3_CRF	371	1	Orange3_RND	371	1	Orange3_CTR	371	0.937931
Orange3_CUR	372	1	Orange3_CRF	372	1	Orange3_RND	372	0.993448	Orange3_CTR	372	0.884828
Orange3_CUR	373	1	Orange3_CRF	373	1	Orange3_RND	373	0.991724	Orange3_CTR	373	0.273103
Orange3_CUR	374	1	Orange3_CRF	374	1	Orange3_RND	374	0.995172	Orange3_CTR	374	1
Orange3_CUR	375	0.999655	Orange3_CRF	375	1	Orange3_RND	375	1	Orange3_CTR	375	0.925517
Orange3_CUR	376	1	Orange3_CRF	376	1	Orange3_RND	376	1	Orange3_CTR	376	0.892759
Orange3_CUR	377	0.987241	Orange3_CRF	377	1	Orange3_RND	377	1	Orange3_CTR	377	0.803793
Orange3_CUR	378	1	Orange3_CRF	378	1	Orange3_RND	378	1	Orange3_CTR	378	0.731379
Orange3_CUR	379	0.997241	Orange3_CRF	379	1	Orange3_RND	379	1	Orange3_CTR	379	0.638966
Orange3_CUR	380	0.998276	Orange3_CRF	380	1	Orange3_RND	380	1	Orange3_CTR	380	0.0637931
Orange3_CUR	381	0.998621	Orange3_CRF	381	1	Orange3_RND	381	0.98931	Orange3_CTR	381	0.678621
Orange3_CUR	382	0.998966	Orange3_CRF	382	1	Orange3_RND	382	1	Orange3_CTR	382	0.911379
Orange3_CUR	383	1	Orange3_CRF	383	1	Orange3_RND	383	1	Orange3_CTR	383	0.944138
Orange3_CUR	384	0.986552	Orange3_CRF	384	1	Orange3_RND	384	1	Orange3_CTR	384	0.978621
Orange3_CUR	385	0.994483	Orange3_CRF	385	1	Orange3_RND	385	0.982069	Orange3_CTR	385	0.984483
Orange3_CUR	386	0.955172	Orange3_CRF	386	1	Orange3_RND	386	1	Orange3_CTR	386	0.715172
Orange3_CUR	387	1	Orange3_CRF	387	1	Orange3_RND	387	1	Orange3_CTR	387	0.611034
Orange3_CUR	388	1	Orange3_CRF	388	1	Orange3_RND	388	1	Orange3_CTR	388	1
Orange3_CUR	389	1	Orange3_CRF	389	1	Orange3_RND	389	0.998966	Orange3_CTR	389	0.876207
Orange3_CUR	390	1	Orange3_CRF	390	1	Orange3_RND	390	0.998966	Orange3_CTR	390	0.994138
Orange3_CUR	391	0.985862	Orange3_CRF	391	1	Orange3_RND	391	1	Orange3_CTR	391	0.99
Orange3_CUR	392	1	Orange3_CRF	392	1	Orange3_RND	392	0.985172	Orange3_CTR	392	0.958621
Orange3_CUR	393	0.988621	Orange3_CRF	393	1	Orange3_RND	393	1	Orange3_CTR	393	0.955517
Orange3_CUR	394	1	Orange3_CRF	394	1	Orange3_RND	394	0.99931	Orange3_CTR	394	0.827586
Orange3_CUR	395	1	Orange3_CRF	395	1	Orange3_RND	395	0.981379	Orange3_CTR	395	0.677931
Orange3_CUR	396	1	Orange3_CRF	396	1	Orange3_RND	396	1	Orange3_CTR	396	0.885862
Orange3_CUR	397	1	Orange3_CRF	397	1	Orange3_RND	397	1	Orange3_CTR	397	0.955517
Orange3_CUR	398	1	Orange3_CRF	398	0.999655	Orange3_RND	398	0.99931	Orange3_CTR	398	0.944138
Orange3_CUR	399	1	Orange3_CRF	399	1	Orange3_RND	399	1	Orange3_CTR	399	0.823448
Orange3_CUR	400	1	Orange3_CRF	400	1	Orange3_RND	400	0.992069	Orange3_CTR	400	0.948966
Orange3_CUR	401	1	Orange3_CRF	401	1	Orange3_RND	401	1	Orange3_CTR	401	1
Orange3_CUR	402	1	Orange3_CRF	402	1	Orange3_RND	402	1	Orange3_CTR	402	0.573103
Orange3_CUR	403	1	Orange3_CRF	403	1	Orange3_RND	403	1	Orange3_CTR	403	0.827931
Orange3_CUR	404	1	Orange3_CRF	404	1	Orange3_RND	404	0.995517	Orange3_CTR	404	0.78931
Orange3_CUR	405	1	Orange3_CRF	405	1	Orange3_RND	405	1	Orange3_CTR	405	0.833103
Orange3_CUR	406	1	Orange3_CRF	406	1	Orange3_RND	406	1	Orange3_CTR	406	0.990345
Orange3_CUR	407	1	Orange3_CRF	407	1	Orange3_RND	407	1	Orange3_CTR	407	1
Orange3_CUR	408	1	Orange3_CRF	408	1	Orange3_RND	408	1	Orange3_CTR	408	0.990345
Orange3_CUR	409	1	Orange3_CRF	409	1	Orange3_RND	409	1	Orange3_CTR	409	1
Orange3_CUR	410	1	Orange3_CRF	410	1	Orange3_RND	410	1	Orange3_CTR	410	0.863793
Orange3_CUR	411	1	Orange3_CRF	411	1	Orange3_RND	411	1	Orange3_CTR	411	0.801034
Orange3_CUR	412	1	Orange3_CRF	412	1	Orange3_RND	412	1	Orange3_CTR	412	0.944483
Orange3_CUR	413	0.99931	Orange3_CRF	413	0.991379	Orange3_RND	413	1	Orange3_CTR	413	0.847241
Orange3_CUR	414	0.995862	Orange3_CRF	414	1	Orange3_RND	414	0.984138	Orange3_CTR	414	0.968621
Orange3_CUR	415	1	Orange3_CRF	415	0.994828	Orange3_RND	415	1	Orange3_CTR	415	0.781034
Orange3_CUR	416	1	Orange3_CRF	416	1	Orange3_RND	416	1	Orange3_CTR	416	0.444828
Orange3_CUR	417	1	Orange3_CRF	417	1	Orange3_RND	417	0.996207	Orange3_CTR	417	1
Orange3_CUR	418	0.998621	Orange3_CRF	418	0.996897	Orange3_RND	418	1	Orange3_CTR	418	0.545862
Orange3_CUR	419	0.998276	Orange3_CRF	419	1	Orange3_RND	419	1	Orange3_CTR	419	0.991034
Orange3_CUR	420	1	Orange3_CRF	420	1	Orange3_RND	420	1	Orange3_CTR	420	0.982759
Orange3_CUR	421	1	Orange3_CRF	421	1	Orange3_RND	421	1	Orange3_CTR	421	0.972759
Orange3_CUR	422	0.969655	Orange3_CRF	422	1	Orange3_RND	422	1	Orange3_CTR	422	0.988966
Orange3_CUR	423	1	Orange3_CRF	423	1	Orange3_RND	423	1	Orange3_CTR	423	0.798966
Orange3_CUR	424	0.990345	Orange3_CRF	424	1	Orange3_RND	424	1	Orange3_CTR	424	0.965517
Orange3_CUR	425	1	Orange3_CRF	425	1	Orange3_RND	425	1	Orange3_CTR	425	0.042069
Orange3_CUR	426	1	Orange3_CRF	426	1	Orange3_RND	426	0.991034	Orange3_CTR	426	1
Orange3_CUR	427	0.990345	Orange3_CRF	427	1	Orange3_RND	427	1	Orange3_CTR	427	0.994483
Orange3_CUR	428	1	Orange3_CRF	428	1	Orange3_RND	428	1	Orange3_CTR	428	0.552759
Orange3_CUR	429	1	Orange3_CRF	429	1	Orange3_RND	429	1	Orange3_CTR	429	0.941034
Orange3_CUR	430	0.995172	Orange3_CRF	430	1	Orange3_RND	430	1	Orange3_CTR	430	0.556207
Orange3_CUR	431	1	Orange3_CRF	431	1	Orange3_RND	431	1	Orange3_CTR	431	0.747241
Orange3_CUR	432	1	Orange3_CRF	432	1	Orange3_RND	432	1	Orange3_CTR	432	0.648621
Orange3_CUR	433	1	Orange3_CRF	433	1	Orange3_RND	433	0.997931	Orange3_CTR	433	0.913103
Orange3_CUR	434	1	Orange3_CRF	434	1	Orange3_RND	434	0.993448	Orange3_CTR	434	0.988276
Orange3_CUR	435	1	Orange3_CRF	435	0.996207	Orange3_RND	435	1	Orange3_CTR	435	0.931034
Orange3_CUR	436	0.999655	Orange3_CRF	436	1	Orange3_RND	436	1	Orange3_CTR	436	0.771034
Orange3_CUR	437	0.978276	Orange3_CRF	437	1	Orange3_RND	437	1	Orange3_CTR	437	0.957241
Orange3_CUR	438	1	Orange3_CRF	438	0.997931	Orange3_RND	438	1	Orange3_CTR	438	0.902759
Orange3_CUR	439	1	Orange3_CRF	439	1	Orange3_RND	439	1	Orange3_CTR	439	0.626552
Orange3_CUR	440	0.98069	Orange3_CRF	440	0.996207	Orange3_RND	440	1	Orange3_CTR	440	0.958276
Orange3_CUR	441	0.996897	Orange3_CRF	441	1	Orange3_RND	441	1	Orange3_CTR	441	0.901379
Orange3_CUR	442	1	Orange3_CRF	442	1	Orange3_RND	442	1	Orange3_CTR	442	0.928966
Orange3_CUR	443	1	Orange3_CRF	443	0.999655	Orange3_RND	443	1	Orange3_CTR	443	0.907586
Orange3_CUR	444	1	Orange3_CRF	444	1	Orange3_RND	444	1	Orange3_CTR	444	0.957931
Orange3_CUR	445	0.996552	Orange3_CRF	445	1	Orange3_RND	445	1	Orange3_CTR	445	0.999655
Orange3_CUR	446	1	Orange3_CRF	446	1	Orange3_RND	446	1	Orange3_CTR	446	0.937586
Orange3_CUR	447	1	Orange3_CRF	447	1	Orange3_RND	447	0.990345	Orange3_CTR	447	1
Orange3_CUR	448	0.988276	Orange3_CRF	448	1	Orange3_RND	448	1	Orange3_CTR	448	0.917931
Orange3_CUR	449	1	Orange3_CRF	449	0.993793	Orange3_RND	449	1	Orange3_CTR	449	0.853793
Orange3_CUR	450	0.983448	Orange3_CRF	450	1	Orange3_RND	450	1	Orange3_CTR	450	0
Orange3_CUR	451	1	Orange3_CRF	451	1	Orange3_RND	451	1	Orange3_CTR	451	0.94931
Orange3_CUR	452	1	Orange3_CRF	452	0.990345	Orange3_RND	452	1	Orange3_CTR	452	0.674828
Orange3_CUR	453	0.996207	Orange3_CRF	453	0.998621	Orange3_RND	453	1	Orange3_CTR	453	1
Orange3_CUR	454	1	Orange3_CRF	454	1	Orange3_RND	454	1	Orange3_CTR	454	0.978621
Orange3_CUR	455	1	Orange3_CRF	455	1	Orange3_RND	455	1	Orange3_CTR	455	0.991724
Orange3_CUR	456	1	Orange3_CRF	456	1	Orange3_RND	456	0.987241	Orange3_CTR	456	0.558966
Orange3_CUR	457	0.922759	Orange3_CRF	457	1	Orange3_RND	457	1	Orange3_CTR	457	0.934138
Orange3_CUR	458	0.998276	Orange3_CRF	458	1	Orange3_RND	458	1	Orange3_CTR	458	1
Orange3_CUR	459	0.993793	Orange3_CRF	459	1	Orange3_RND	459	0.992414	Orange3_CTR	459	0.574138
Orange3_CUR	460	1	Orange3_CRF	460	1	Orange3_RND	460	1	Orange3_CTR	460	0.582759
Orange3_CUR	461	1	Orange3_CRF	461	0.996552	Orange3_RND	461	1	Orange3_CTR	461	0.738621
Orange3_CUR	462	1	Orange3_CRF	462	1	Orange3_RND	462	0.99	Orange3_CTR	462	0.905172
Orange3_CUR	463	1	Orange3_CRF	463	0.992414	Orange3_RND	463	1	Orange3_CTR	463	0.615172
Orange3_CUR	464	1	Orange3_CRF	464	1	Orange3_RND	464	0.995517	Orange3_CTR	464	0.937241
Orange3_CUR	465	1	Orange3_CRF	465	1	Orange3_RND	465	1	Orange3_CTR	465	0.74931
Orange3_CUR	466	1	Orange3_CRF	466	1	Orange3_RND	466	1	Orange3_CTR	466	0.947586
Orange3_CUR	467	1	Orange3_CRF	467	1	Orange3_RND	467	1	Orange3_CTR	467	0.905862
Orange3_CUR	468	0.947241	Orange3_CRF	468	1	Orange3_RND	468	1	Orange3_CTR	468	1
Orange3_CUR	469	1	Orange3_CRF	469	1	Orange3_RND	469	1	Orange3_CTR	469	1
Orange3_CUR	470	0.993448	Orange3_CRF	470	1	Orange3_RND	470	1	Orange3_CTR	470	0.982414
Orange3_CUR	471	0.994138	Orange3_CRF	471	1	Orange3_RND	471	0.996207	Orange3_CTR	471	0.958621
Orange3_CUR	472	0.988276	Orange3_CRF	472	1	Orange3_RND	472	1	Orange3_CTR	472	0.954138
Orange3_CUR	473	0.996552	Orange3_CRF	473	1	Orange3_RND	473	0.992069	Orange3_CTR	473	0.882759
Orange3_CUR	474	1	Orange3_CRF	474	1	Orange3_RND	474	1	Orange3_CTR	474	0.941034
Orange3_CUR	475	1	Orange3_CRF	475	1	Orange3_RND	475	1	Orange3_CTR	475	0.905862
Orange3_CUR	476	1	Orange3_CRF	476	1	Orange3_RND	476	0.998276	Orange3_CTR	476	0.99931
Orange3_CUR	477	1	Orange3_CRF	477	1	Orange3_RND	477	0.983448	Orange3_CTR	477	0.952069
Orange3_CUR	478	1	Orange3_CRF	478	0.98931	Orange3_RND	478	1	Orange3_CTR	478	1
Orange3_CUR	479	0.999655	Orange3_CRF	479	1	Orange3_RND	479	1	Orange3_CTR	479	0.971034
Orange3_CUR	480	1	Orange3_CRF	480	1	Orange3_RND	480	0.979655	Orange3_CTR	480	0.965517
Orange3_CUR	481	0.996207	Orange3_CRF	481	1	Orange3_RND	481	1	Orange3_CTR	481	0.696207
Orange3_CUR	482	1	Orange3_CRF	482	1	Orange3_RND	482	1	Orange3_CTR	482	1
Orange3_CUR	483	0.996897	Orange3_CRF	483	1	Orange3_RND	483	1	Orange3_CTR	483	0.0106897
Orange3_CUR	484	0.997241	Orange3_CRF	484	1	Orange3_RND	484	1	Orange3_CTR	484	0.466897
Orange3_CUR	485	0.985862	Orange3_CRF	485	1	Orange3_RND	485	1	Orange3_CTR	485	0.68069
Orange3_CUR	486	0.995172	Orange3_CRF	486	0.996207	Orange3_RND	486	0.997586	Orange3_CTR	486	0.774483
Orange3_CUR	487	1	Orange3_CRF	487	1	Orange3_RND	487	0.988276	Orange3_CTR	487	1
Orange3_CUR	488	0.947241	Orange3_CRF	488	1	Orange3_RND	488	0.985517	Orange3_CTR	488	0.894828
Orange3_CUR	489	0.968966	Orange3_CRF	489	1	Orange3_RND	489	0.994828	Orange3_CTR	489	0.386552
Orange3_CUR	490	0.991724	Orange3_CRF	490	1	Orange3_RND	490	1	Orange3_CTR	490	1
Orange3_CUR	491	1	Orange3_CRF	491	1	Orange3_RND	491	1	Orange3_CTR	491	0.942759
Orange3_CUR	492	0.99931	Orange3_CRF	492	1	Orange3_RND	492	1	Orange3_CTR	492	0.717931
Orange3_CUR	493	1	Orange3_CRF	493	0.992414	Orange3_RND	493	1	Orange3_CTR	493	0.916207
Orange3_CUR	494	1	Orange3_CRF	494	1	Orange3_RND	494	0.997586	Orange3_CTR	494	0.564138
Orange3_CUR	495	0.980345	Orange3_CRF	495	1	Orange3_RND	495	1	Orange3_CTR	495	0.968276
Orange3_CUR	496	0.998966	Orange3_CRF	496	1	Orange3_RND	496	1	Orange3_CTR	496	0.61069
Orange3_CUR	497	1	Orange3_CRF	497	1	Orange3_RND	497	1	Orange3_CTR	497	0.965172
Orange3_CUR	498	0.996897	Orange3_CRF	498	1	Orange3_RND	498	1	Orange3_CTR	498	0.63931
Orange3_CUR	499	0.989655	Orange3_CRF	499	1	Orange3_RND	499	1	Orange3_CTR	499	0.693103
Orange3_CUR	500	1	Orange3_CRF	500	1	Orange3_RND	500	1	Orange3_CTR	500	0.946897
Orange4_CUR	1	1	Orange4_CRF	1	0	Orange4_RND	1	1	Orange4_CTR	1	1
Orange4_CUR	2	1	Orange4_CRF	2	0.747241	Orange4_RND	2	1	Orange4_CTR	2	0
Orange4_CUR	3	0.970345	Orange4_CRF	3	0.504138	Orange4_RND	3	0.974483	Orange4_CTR	3	1
Orange4_CUR	4	1	Orange4_CRF	4	0.434483	Orange4_RND	4	0.983793	Orange4_CTR	4	1
Orange4_CUR	5	1	Orange4_CRF	5	0.0682759	Orange4_RND	5	0.955517	Orange4_CTR	5	1
Orange4_CUR	6	1	Orange4_CRF	6	0.103793	Orange4_RND	6	1	Orange4_CTR	6	0
Orange4_CUR	7	1	Orange4_CRF	7	0.51069	Orange4_RND	7	1	Orange4_CTR	7	0
Orange4_CUR	8	1	Orange4_CRF	8	0.504483	Orange4_RND	8	0.917931	Orange4_CTR	8	0
Orange4_CUR	9	0	Orange4_CRF	9	0.342414	Orange4_RND	9	1	Orange4_CTR	9	0.91
Orange4_CUR	10	1	Orange4_CRF	10	0.868621	Orange4_RND	10	1	Orange4_CTR	10	1
Orange4_CUR	11	1	Orange4_CRF	11	0.593448	Orange4_RND	11	1	Orange4_CTR	11	1
Orange4_CUR	12	0.983793	Orange4_CRF	12	0.351379	Orange4_RND	12	0.983793	Orange4_CTR	12	0.984483
Orange4_CUR	13	0.999655	Orange4_CRF	13	0.777241	Orange4_RND	13	0.970345	Orange4_CTR	13	1
Orange4_CUR	14	1	Orange4_CRF	14	0.775862	Orange4_RND	14	1	Orange4_CTR	14	1
Orange4_CUR	15	1	Orange4_CRF	15	0.959655	Orange4_RND	15	1	Orange4_CTR	15	1
Orange4_CUR	16	0.998276	Orange4_CRF	16	0.268276	Orange4_RND	16	1	Orange4_CTR	16	0
Orange4_CUR	17	0.984483	Orange4_CRF	17	0.493448	Orange4_RND	17	1	Orange4_CTR	17	1
Orange4_CUR	18	1	Orange4_CRF	18	0.312759	Orange4_RND	18	1	Orange4_CTR	18	1
Orange4_CUR	19	0.989655	Orange4_CRF	19	0.143448	Orange4_RND	19	1	Orange4_CTR	19	1
Orange4_CUR	20	0.947931	Orange4_CRF	20	0.865862	Orange4_RND	20	0.998276	Orange4_CTR	20	0
Orange4_CUR	21	1	Orange4_CRF	21	0.15069	Orange4_RND	21	1	Orange4_CTR	21	1
Orange4_CUR	22	0	Orange4_CRF	22	0.574138	Orange4_RND	22	1	Orange4_CTR	22	0
Orange4_CUR	23	1	Orange4_CRF	23	0.557931	Orange4_RND	23	0.973448	Orange4_CTR	23	1
Orange4_CUR	24	1	Orange4_CRF	24	0.944483	Orange4_RND	24	1	Orange4_CTR	24	1
Orange4_CUR	25	0.937931	Orange4_CRF	25	0.533793	Orange4_RND	25	1	Orange4_CTR	25	1
Orange4_CUR	26	1	Orange4_CRF	26	0.0162069	Orange4_RND	26	1	Orange4_CTR	26	1
Orange4_CUR	27	1	Orange4_CRF	27	0.499655	Orange4_RND	27	0.996207	Orange4_CTR	27	1
Orange4_CUR	28	1	Orange4_CRF	28	0.702414	Orange4_RND	28	1	Orange4_CTR	28	1
Orange4_CUR	29	1	Orange4_CRF	29	0.887586	Orange4_RND	29	1	Orange4_CTR	29	1
Orange4_CUR	30	1	Orange4_CRF	30	0.868621	Orange4_RND	30	0.984483	Orange4_CTR	30	1
Orange4_CUR	31	1	Orange4_CRF	31	0.446207	Orange4_RND	31	1	Orange4_CTR	31	1
Orange4_CUR	32	0.998276	Orange4_CRF	32	0.553103	Orange4_RND	32	0.980345	Orange4_CTR	32	1
Orange4_CUR	33	1	Orange4_CRF	33	0.486207	Orange4_RND	33	1	Orange4_CTR	33	0
Orange4_CUR	34	1	Orange4_CRF	34	0.527931	Orange4_RND	34	1	Orange4_CTR	34	1
Orange4_CUR	35	1	Orange4_CRF	35	0.61069	Orange4_RND	35	1	Orange4_CTR	35	1
Orange4_CUR	36	1	Orange4_CRF	36	0.493448	Orange4_RND	36	1	Orange4_CTR	36	1
Orange4_CUR	37	0.986207	Orange4_CRF	37	0.0186207	Orange4_RND	37	0.992414	Orange4_CTR	37	1
Orange4_CUR	38	1	Orange4_CRF	38	0.0272414	Orange4_RND	38	1	Orange4_CTR	38	1
Orange4_CUR	39	1	Orange4_CRF	39	0.461379	Orange4_RND	39	0.422759	Orange4_CTR	39	1
Orange4_CUR	40	1	Orange4_CRF	40	0.529655	Orange4_RND	40	1	Orange4_CTR	40	1
Orange4_CUR	41	1	Orange4_CRF	41	0.886207	Orange4_RND	41	1	Orange4_CTR	41	1
Orange4_CUR	42	1	Orange4_CRF	42	0.108966	Orange4_RND	42	0.993103	Orange4_CTR	42	1
Orange4_CUR	43	0.957586	Orange4_CRF	43	0.703793	Orange4_RND	43	1	Orange4_CTR	43	0
Orange4_CUR	44	1	Orange4_CRF	44	0.114483	Orange4_RND	44	0.987241	Orange4_CTR	44	1
Orange4_CUR	45	1	Orange4_CRF	45	0.162414	Orange4_RND	45	0.965172	Orange4_CTR	45	0
Orange4_CUR	46	1	Orange4_CRF	46	0.416552	Orange4_RND	46	0.999655	Orange4_CTR	46	0
Orange4_CUR	47	0.998621	Orange4_CRF	47	0.372069	Orange4_RND	47	0.993793	Orange4_CTR	47	0
Orange4_CUR	48	0.967931	Orange4_CRF	48	0.501034	Orange4_RND	48	1	Orange4_CTR	48	1
Orange4_CUR	49	1	Orange4_CRF	49	0.184138	Orange4_RND	49	0.97	Orange4_CTR	49	1
Orange4_CUR	50	1	Orange4_CRF	50	0.95	Orange4_RND	50	1	Orange4_CTR	50	1
Orange4_CUR	51	1	Orange4_CRF	51	0.988276	Orange4_RND	51	1	Orange4_CTR	51	0.0117241
Orange4_CUR	52	1	Orange4_CRF	52	1	Orange4_RND	52	1	Orange4_CTR	52	1
Orange4_CUR	53	1	Orange4_CRF	53	0	Orange4_RND	53	1	Orange4_CTR	53	1
Orange4_CUR	54	1	Orange4_CRF	54	0.769655	Orange4_RND	54	1	Orange4_CTR	54	0
Orange4_CUR	55	0.914828	Orange4_CRF	55	0	Orange4_RND	55	1	Orange4_CTR	55	0.993448
Orange4_CUR	56	0.994483	Orange4_CRF	56	0.527931	Orange4_RND	56	0.972069	Orange4_CTR	56	0
Orange4_CUR	57	1	Orange4_CRF	57	0.318621	Orange4_RND	57	0.94069	Orange4_CTR	57	0
Orange4_CUR	58	0.972069	Orange4_CRF	58	0.986207	Orange4_RND	58	0.993793	Orange4_CTR	58	0
Orange4_CUR	59	1	Orange4_CRF	59	0.0903448	Orange4_RND	59	1	Orange4_CTR	59	1
Orange4_CUR	60	1	Orange4_CRF	60	0.592414	Orange4_RND	60	0.995517	Orange4_CTR	60	0
Orange4_CUR	61	1	Orange4_CRF	61	0.195862	Orange4_RND	61	1	Orange4_CTR	61	1
Orange4_CUR	62	1	Orange4_CRF	62	0.51069	Orange4_RND	62	0.913793	Orange4_CTR	62	1
Orange4_CUR	63	1	Orange4_CRF	63	0.396552	Orange4_RND	63	1	Orange4_CTR	63	0
Orange4_CUR	64	1	Orange4_CRF	64	0.581034	Orange4_RND	64	0.984138	Orange4_CTR	64	0
Orange4_CUR	65	0.967931	Orange4_CRF	65	0.233103	Orange4_RND	65	0.955172	Orange4_CTR	65	1
Orange4_CUR	66	0.979655	Orange4_CRF	66	0.260345	Orange4_RND	66	0.991034	Orange4_CTR	66	1
Orange4_CUR	67	0.995517	Orange4_CRF	67	0	Orange4_RND	67	1	Orange4_CTR	67	1
Orange4_CUR	68	1	Orange4_CRF	68	0.189655	Orange4_RND	68	1	Orange4_CTR	68	1
Orange4_CUR	69	1	Orange4_CRF	69	0.533103	Orange4_RND	69	0.844138	Orange4_CTR	69	0
Orange4_CUR	70	0	Orange4_CRF	70	0.748276	Orange4_RND	70	1	Orange4_CTR	70	0
Orange4_CUR	71	1	Orange4_CRF	71	0.0396552	Orange4_RND	71	1	Orange4_CTR	71	1
Orange4_CUR	72	0.993103	Orange4_CRF	72	0.261379	Orange4_RND	72	1	Orange4_CTR	72	0
Orange4_CUR	73	1	Orange4_CRF	73	0.511724	Orange4_RND	73	0.919655	Orange4_CTR	73	0.958966
Orange4_CUR	74	1	Orange4_CRF	74	0.407586	Orange4_RND	74	1	Orange4_CTR	74	1
Orange4_CUR	75	1	Orange4_CRF	75	0.479655	Orange4_RND	75	1	Orange4_CTR	75	0
Orange4_CUR	76	1	Orange4_CRF	76	0.58931	Orange4_RND	76	1	Orange4_CTR	76	1
Orange4_CUR	77	0.967241	Orange4_CRF	77	0.406552	Orange4_RND	77	1	Orange4_CTR	77	1
Orange4_CUR	78	0.978276	Orange4_CRF	78	0.655517	Orange4_RND	78	1	Orange4_CTR	78	1
Orange4_CUR	79	0.996207	Orange4_CRF	79	0.24069	Orange4_RND	79	0.874483	Orange4_CTR	79	0
Orange4_CUR	80	1	Orange4_CRF	80	0.479655	Orange4_RND	80	1	Orange4_CTR	80	0
Orange4_CUR	81	1	Orange4_CRF	81	0.361724	Orange4_RND	81	1	Orange4_CTR	81	0
Orange4_CUR	82	1	Orange4_CRF	82	0.503448	Orange4_RND	82	0.888621	Orange4_CTR	82	1
Orange4_CUR	83	0.987586	Orange4_CRF	83	0.934138	Orange4_RND	83	1	Orange4_CTR	83	0
Orange4_CUR	84	1	Orange4_CRF	84	0.466552	Orange4_RND	84	0.976207	Orange4_CTR	84	0
Orange4_CUR	85	1	Orange4_CRF	85	0.107586	Orange4_RND	85	1	Orange4_CTR	85	1
Orange4_CUR	86	1	Orange4_CRF	86	0.188966	Orange4_RND	86	1	Orange4_CTR	86	0
Orange4_CUR	87	0.952759	Orange4_CRF	87	0.04	Orange4_RND	87	0.931724	Orange4_CTR	87	0
Orange4_CUR	88	0.973793	Orange4_CRF	88	0.632759	Orange4_RND	88	1	Orange4_CTR	88	1
Orange4_CUR	89	0.998621	Orange4_CRF	89	0	Orange4_RND	89	0.994138	Orange4_CTR	89	1
Orange4_CUR	90	1	Orange4_CRF	90	0.643793	Orange4_RND	90	1	Orange4_CTR	90	1
Orange4_CUR	91	1	Orange4_CRF	91	0.375517	Orange4_RND	91	0.987931	Orange4_CTR	91	1
Orange4_CUR	92	1	Orange4_CRF	92	0.457931	Orange4_RND	92	1	Orange4_CTR	92	1
Orange4_CUR	93	0.998966	Orange4_CRF	93	0.757586	Orange4_RND	93	1	Orange4_CTR	93	0.01
Orange4_CUR	94	0.982759	Orange4_CRF	94	0.89069	Orange4_RND	94	1	Orange4_CTR	94	1
Orange4_CUR	95	0.995172	Orange4_CRF	95	0.444828	Orange4_RND	95	1	Orange4_CTR	95	1
Orange4_CUR	96	1	Orange4_CRF	96	0.50069	Orange4_RND	96	1	Orange4_CTR	96	0
Orange4_CUR	97	1	Orange4_CRF	97	0.951034	Orange4_RND	97	1	Orange4_CTR	97	1
Orange4_CUR	98	1	Orange4_CRF	98	0.45931	Orange4_RND	98	0.970345	Orange4_CTR	98	1
Orange4_CUR	99	1	Orange4_CRF	99	0.848621	Orange4_RND	99	1	Orange4_CTR	99	0
Orange4_CUR	100	0.94069	Orange4_CRF	100	0.851724	Orange4_RND	100	0.940345	Orange4_CTR	100	1
Orange4_CUR	101	0.868966	Orange4_CRF	101	0.473103	Orange4_RND	101	0.921034	Orange4_CTR	101	0
Orange4_CUR	102	0.981034	Orange4_CRF	102	0.436207	Orange4_RND	102	1	Orange4_CTR	102	1
Orange4_CUR	103	1	Orange4_CRF	103	0.33	Orange4_RND	103	0.973448	Orange4_CTR	103	1
Orange4_CUR	104	1	Orange4_CRF	104	0.768276	Orange4_RND	104	0.999655	Orange4_CTR	104	1
Orange4_CUR	105	0	Orange4_CRF	105	0.25931	Orange4_RND	105	0.90931	Orange4_CTR	105	0
Orange4_CUR	106	0.982414	Orange4_CRF	106	0.821379	Orange4_RND	106	0.83069	Orange4_CTR	106	1
Orange4_CUR	107	0.961724	Orange4_CRF	107	0.80069	Orange4_RND	107	1	Orange4_CTR	107	0
Orange4_CUR	108	1	Orange4_CRF	108	0.489655	Orange4_RND	108	1	Orange4_CTR	108	1
Orange4_CUR	109	0.982414	Orange4_CRF	109	0.0517241	Orange4_RND	109	1	Orange4_CTR	109	0
Orange4_CUR	110	1	Orange4_CRF	110	0.0206897	Orange4_RND	110	1	Orange4_CTR	110	1
Orange4_CUR	111	1	Orange4_CRF	111	0.418621	Orange4_RND	111	1	Orange4_CTR	111	0.992759
Orange4_CUR	112	1	Orange4_CRF	112	0.471379	Orange4_RND	112	1	Orange4_CTR	112	1
Orange4_CUR	113	0.988276	Orange4_CRF	113	0.512414	Orange4_RND	113	0.998621	Orange4_CTR	113	0
Orange4_CUR	114	0.987241	Orange4_CRF	114	0.597241	Orange4_RND	114	1	Orange4_CTR	114	1
Orange4_CUR	115	1	Orange4_CRF	115	0.867931	Orange4_RND	115	1	Orange4_CTR	115	1
Orange4_CUR	116	1	Orange4_CRF	116	0.823448	Orange4_RND	116	1	Orange4_CTR	116	0
Orange4_CUR	117	1	Orange4_CRF	117	0.848966	Orange4_RND	117	1	Orange4_CTR	117	1
Orange4_CUR	118	1	Orange4_CRF	118	0.705517	Orange4_RND	118	0.893103	Orange4_CTR	118	1
Orange4_CUR	119	0	Orange4_CRF	119	0.488966	Orange4_RND	119	0.967586	Orange4_CTR	119	1
Orange4_CUR	120	1	Orange4_CRF	120	0.955172	Orange4_RND	120	1	Orange4_CTR	120	0
Orange4_CUR	121	0.996897	Orange4_CRF	121	0.686897	Orange4_RND	121	1	Orange4_CTR	121	1
Orange4_CUR	122	1	Orange4_CRF	122	0.311724	Orange4_RND	122	0.992414	Orange4_CTR	122	1
Orange4_CUR	123	1	Orange4_CRF	123	0.54	Orange4_RND	123	1	Orange4_CTR	123	0
Orange4_CUR	124	1	Orange4_CRF	124	0	Orange4_RND	124	1	Orange4_CTR	124	1
Orange4_CUR	125	1	Orange4_CRF	125	0.772069	Orange4_RND	125	1	Orange4_CTR	125	1
Orange4_CUR	126	0.973103	Orange4_CRF	126	0.648276	Orange4_RND	126	0.917586	Orange4_CTR	126	1
Orange4_CUR	127	0.962414	Orange4_CRF	127	0.737241	Orange4_RND	127	1	Orange4_CTR	127	0
Orange4_CUR	128	1	Orange4_CRF	128	0.99	Orange4_RND	128	1	Orange4_CTR	128	1
Orange4_CUR	129	0.996207	Orange4_CRF	129	0.588276	Orange4_RND	129	1	Orange4_CTR	129	1
Orange4_CUR	130	1	Orange4_CRF	130	0.115172	Orange4_RND	130	1	Orange4_CTR	130	1
Orange4_CUR	131	1	Orange4_CRF	131	0	Orange4_RND	131	1	Orange4_CTR	131	0
Orange4_CUR	132	1	Orange4_CRF	132	0.192069	Orange4_RND	132	0.98931	Orange4_CTR	132	0
Orange4_CUR	133	1	Orange4_CRF	133	0.222414	Orange4_RND	133	1	Orange4_CTR	133	0.98931
Orange4_CUR	134	1	Orange4_CRF	134	1	Orange4_RND	134	1	Orange4_CTR	134	0
Orange4_CUR	135	0.791724	Orange4_CRF	135	0	Orange4_RND	135	1	Orange4_CTR	135	0
Orange4_CUR	136	1	Orange4_CRF	136	0.903103	Orange4_RND	136	1	Orange4_CTR	136	1
Orange4_CUR	137	0.963103	Orange4_CRF	137	0.822759	Orange4_RND	137	0.990345	Orange4_CTR	137	1
Orange4_CUR	138	0.996897	Orange4_CRF	138	0.177931	Orange4_RND	138	0.483448	Orange4_CTR	138	0
Orange4_CUR	139	1	Orange4_CRF	139	0.297241	Orange4_RND	139	1	Orange4_CTR	139	0
Orange4_CUR	140	1	Orange4_CRF	140	0.542069	Orange4_RND	140	1	Orange4_CTR	140	0
Orange4_CUR	141	1	Orange4_CRF	141	0.487931	Orange4_RND	141	1	Orange4_CTR	141	0
Orange4_CUR	142	0.98931	Orange4_CRF	142	0.598966	Orange4_RND	142	0.959655	Orange4_CTR	142	1
Orange4_CUR	143	1	Orange4_CRF	143	0	Orange4_RND	143	1	Orange4_CTR	143	0
Orange4_CUR	144	0.991379	Orange4_CRF	144	0.782414	Orange4_RND	144	1	Orange4_CTR	144	0
Orange4_CUR	145	0	Orange4_CRF	145	0.142069	Orange4_RND	145	0.857931	Orange4_CTR	145	0
Orange4_CUR	146	0.84931	Orange4_CRF	146	0	Orange4_RND	146	1	Orange4_CTR	146	1
Orange4_CUR	147	1	Orange4_CRF	147	0.506552	Orange4_RND	147	0.774828	Orange4_CTR	147	0
Orange4_CUR	148	0	Orange4_CRF	148	0.0531034	Orange4_RND	148	1	Orange4_CTR	148	1
Orange4_CUR	149	1	Orange4_CRF	149	0.46069	Orange4_RND	149	0.895172	Orange4_CTR	149	0
Orange4_CUR	150	0.991379	Orange4_CRF	150	0.545862	Orange4_RND	150	0.964138	Orange4_CTR	150	1
Orange4_CUR	151	1	Orange4_CRF	151	0.528276	Orange4_RND	151	1	Orange4_CTR	151	1
Orange4_CUR	152	0.963448	Orange4_CRF	152	0.052069	Orange4_RND	152	1	Orange4_CTR	152	0
Orange4_CUR	153	1	Orange4_CRF	153	0.0748276	Orange4_RND	153	1	Orange4_CTR	153	1
Orange4_CUR	154	1	Orange4_CRF	154	0.524828	Orange4_RND	154	1	Orange4_CTR	154	1
Orange4_CUR	155	0	Orange4_CRF	155	0.603103	Orange4_RND	155	1	Orange4_CTR	155	0
Orange4_CUR	156	1	Orange4_CRF	156	0.685517	Orange4_RND	156	1	Orange4_CTR	156	1
Orange4_CUR	157	1	Orange4_CRF	157	0	Orange4_RND	157	0.999655	Orange4_CTR	157	0
Orange4_CUR	158	0.961379	Orange4_CRF	158	0.645862	Orange4_RND	158	1	Orange4_CTR	158	1
Orange4_CUR	159	1	Orange4_CRF	159	0.766207	Orange4_RND	159	1	Orange4_CTR	159	0
Orange4_CUR	160	1	Orange4_CRF	160	0.156207	Orange4_RND	160	0.986552	Orange4_CTR	160	1
Orange4_CUR	161	1	Orange4_CRF	161	0.463448	Orange4_RND	161	1	Orange4_CTR	161	0
Orange4_CUR	162	0.983793	Orange4_CRF	162	0	Orange4_RND	162	1	Orange4_CTR	162	0
Orange4_CUR	163	0.98931	Orange4_CRF	163	0.465172	Orange4_RND	163	0.834483	Orange4_CTR	163	1
Orange4_CUR	164	0.985517	Orange4_CRF	164	0.536552	Orange4_RND	164	1	Orange4_CTR	164	1
Orange4_CUR	165	0.955517	Orange4_CRF	165	0.774828	Orange4_RND	165	0.90931	Orange4_CTR	165	0
Orange4_CUR	166	1	Orange4_CRF	166	0.713793	Orange4_RND	166	0.639655	Orange4_CTR	166	0.968621
Orange4_CUR	167	1	Orange4_CRF	167	0.316207	Orange4_RND	167	0.929655	Orange4_CTR	167	1
Orange4_CUR	168	1	Orange4_CRF	168	0.517586	Orange4_RND	168	0.97069	Orange4_CTR	168	0
Orange4_CUR	169	0.984138	Orange4_CRF	169	0.0451724	Orange4_RND	169	0.995172	Orange4_CTR	169	1
Orange4_CUR	170	0.927241	Orange4_CRF	170	0.436207	Orange4_RND	170	1	Orange4_CTR	170	0
Orange4_CUR	171	1	Orange4_CRF	171	0.657586	Orange4_RND	171	0.912414	Orange4_CTR	171	1
Orange4_CUR	172	1	Orange4_CRF	172	0.757586	Orange4_RND	172	1	Orange4_CTR	172	1
Orange4_CUR	173	1	Orange4_CRF	173	0.482414	Orange4_RND	173	1	Orange4_CTR	173	0
Orange4_CUR	174	1	Orange4_CRF	174	0.64931	Orange4_RND	174	1	Orange4_CTR	174	0
Orange4_CUR	175	0	Orange4_CRF	175	0.052069	Orange4_RND	175	1	Orange4_CTR	175	1
Orange4_CUR	176	0.998621	Orange4_CRF	176	0.500345	Orange4_RND	176	1	Orange4_CTR	176	0
Orange4_CUR	177	1	Orange4_CRF	177	0.405172	Orange4_RND	177	1	Orange4_CTR	177	1
Orange4_CUR	178	1	Orange4_CRF	178	0.511034	Orange4_RND	178	0.972414	Orange4_CTR	178	1
Orange4_CUR	179	0.986207	Orange4_CRF	179	0.371379	Orange4_RND	179	1	Orange4_CTR	179	1
Orange4_CUR	180	1	Orange4_CRF	180	0.671724	Orange4_RND	180	1	Orange4_CTR	180	1
Orange4_CUR	181	1	Orange4_CRF	181	0.565172	Orange4_RND	181	0.95	Orange4_CTR	181	1
Orange4_CUR	182	0.992069	Orange4_CRF	182	0.413448	Orange4_RND	182	1	Orange4_CTR	182	1
Orange4_CUR	183	1	Orange4_CRF	183	0.926552	Orange4_RND	183	0.921379	Orange4_CTR	183	0.01
Orange4_CUR	184	1	Orange4_CRF	184	0.494828	Orange4_RND	184	1	Orange4_CTR	184	1
Orange4_CUR	185	1	Orange4_CRF	185	0.651034	Orange4_RND	185	1	Orange4_CTR	185	0
Orange4_CUR	186	1	Orange4_CRF	186	0.00275862	Orange4_RND	186	1	Orange4_CTR	186	0
Orange4_CUR	187	0.837586	Orange4_CRF	187	0.918621	Orange4_RND	187	1	Orange4_CTR	187	0
Orange4_CUR	188	1	Orange4_CRF	188	0.927241	Orange4_RND	188	1	Orange4_CTR	188	0
Orange4_CUR	189	1	Orange4_CRF	189	0.528621	Orange4_RND	189	1	Orange4_CTR	189	0
Orange4_CUR	190	1	Orange4_CRF	190	0.32	Orange4_RND	190	0.995862	Orange4_CTR	190	1
Orange4_CUR	191	1	Orange4_CRF	191	0.518276	Orange4_RND	191	1	Orange4_CTR	191	0.990345
Orange4_CUR	192	1	Orange4_CRF	192	0.672069	Orange4_RND	192	0.991724	Orange4_CTR	192	0
Orange4_CUR	193	1	Orange4_CRF	193	0.883103	Orange4_RND	193	1	Orange4_CTR	193	1
Orange4_CUR	194	1	Orange4_CRF	194	0.444828	Orange4_RND	194	0.992414	Orange4_CTR	194	1
Orange4_CUR	195	1	Orange4_CRF	195	0.974138	Orange4_RND	195	1	Orange4_CTR	195	1
Orange4_CUR	196	1	Orange4_CRF	196	0.557241	Orange4_RND	196	1	Orange4_CTR	196	1
Orange4_CUR	197	1	Orange4_CRF	197	0.195517	Orange4_RND	197	1	Orange4_CTR	197	1
Orange4_CUR	198	1	Orange4_CRF	198	0.85069	Orange4_RND	198	0.998966	Orange4_CTR	198	0
Orange4_CUR	199	1	Orange4_CRF	199	0.501379	Orange4_RND	199	0.964828	Orange4_CTR	199	1
Orange4_CUR	200	1	Orange4_CRF	200	0.565862	Orange4_RND	200	0.977241	Orange4_CTR	200	0
Orange4_CUR	201	0.986897	Orange4_CRF	201	0.397241	Orange4_RND	201	0.974138	Orange4_CTR	201	1
Orange4_CUR	202	1	Orange4_CRF	202	0.870345	Orange4_RND	202	1	Orange4_CTR	202	1
Orange4_CUR	203	0.971379	Orange4_CRF	203	0.746552	Orange4_RND	203	1	Orange4_CTR	203	0
Orange4_CUR	204	1	Orange4_CRF	204	0.446897	Orange4_RND	204	1	Orange4_CTR	204	1
Orange4_CUR	205	1	Orange4_CRF	205	0.948276	Orange4_RND	205	0.988966	Orange4_CTR	205	0
Orange4_CUR	206	1	Orange4_CRF	206	0.726207	Orange4_RND	206	0.947586	Orange4_CTR	206	1
Orange4_CUR	207	1	Orange4_CRF	207	1	Orange4_RND	207	0.960345	Orange4_CTR	207	0
Orange4_CUR	208	1	Orange4_CRF	208	0.975862	Orange4_RND	208	1	Orange4_CTR	208	0
Orange4_CUR	209	0.943448	Orange4_CRF	209	0.133793	Orange4_RND	209	0.671379	Orange4_CTR	209	1
Orange4_CUR	210	1	Orange4_CRF	210	0.266552	Orange4_RND	210	1	Orange4_CTR	210	0
Orange4_CUR	211	1	Orange4_CRF	211	0	Orange4_RND	211	0.977931	Orange4_CTR	211	1
Orange4_CUR	212	0	Orange4_CRF	212	0.361724	Orange4_RND	212	0.981724	Orange4_CTR	212	0
Orange4_CUR	213	0	Orange4_CRF	213	0.493103	Orange4_RND	213	0.96931	Orange4_CTR	213	1
Orange4_CUR	214	1	Orange4_CRF	214	0.75	Orange4_RND	214	1	Orange4_CTR	214	0
Orange4_CUR	215	0.937586	Orange4_CRF	215	0.86	Orange4_RND	215	1	Orange4_CTR	215	1
Orange4_CUR	216	0.992759	Orange4_CRF	216	0.0148276	Orange4_RND	216	0.995517	Orange4_CTR	216	1
Orange4_CUR	217	0	Orange4_CRF	217	0.0382759	Orange4_RND	217	0.804138	Orange4_CTR	217	1
Orange4_CUR	218	0	Orange4_CRF	218	0.794138	Orange4_RND	218	1	Orange4_CTR	218	1
Orange4_CUR	219	0.86069	Orange4_CRF	219	0.108621	Orange4_RND	219	1	Orange4_CTR	219	1
Orange4_CUR	220	1	Orange4_CRF	220	0.542069	Orange4_RND	220	1	Orange4_CTR	220	0.978966
Orange4_CUR	221	0.968276	Orange4_CRF	221	0.480345	Orange4_RND	221	1	Orange4_CTR	221	0
Orange4_CUR	222	1	Orange4_CRF	222	0.352069	Orange4_RND	222	1	Orange4_CTR	222	0
Orange4_CUR	223	1	Orange4_CRF	223	0	Orange4_RND	223	1	Orange4_CTR	223	0
Orange4_CUR	224	1	Orange4_CRF	224	0.143793	Orange4_RND	224	1	Orange4_CTR	224	1
Orange4_CUR	225	1	Orange4_CRF	225	0.841724	Orange4_RND	225	0.976897	Orange4_CTR	225	0
Orange4_CUR	226	1	Orange4_CRF	226	0.644138	Orange4_RND	226	1	Orange4_CTR	226	1
Orange4_CUR	227	0.983793	Orange4_CRF	227	0.411724	Orange4_RND	227	0.967241	Orange4_CTR	227	1
Orange4_CUR	228	0.89	Orange4_CRF	228	1	Orange4_RND	228	1	Orange4_CTR	228	0
Orange4_CUR	229	0.943103	Orange4_CRF	229	0.262069	Orange4_RND	229	0.99931	Orange4_CTR	229	1
Orange4_CUR	230	1	Orange4_CRF	230	1	Orange4_RND	230	1	Orange4_CTR	230	1
Orange4_CUR	231	1	Orange4_CRF	231	0.0168966	Orange4_RND	231	1	Orange4_CTR	231	1
Orange4_CUR	232	1	Orange4_CRF	232	0.171724	Orange4_RND	232	0.985517	Orange4_CTR	232	1
Orange4_CUR	233	1	Orange4_CRF	233	0.137241	Orange4_RND	233	1	Orange4_CTR	233	1
Orange4_CUR	234	0.976552	Orange4_CRF	234	0	Orange4_RND	234	0.643448	Orange4_CTR	234	1
Orange4_CUR	235	0.96	Orange4_CRF	235	0.295172	Orange4_RND	235	0.96	Orange4_CTR	235	0
Orange4_CUR	236	1	Orange4_CRF	236	0.581724	Orange4_RND	236	0.782069	Orange4_CTR	236	0
Orange4_CUR	237	1	Orange4_CRF	237	0.498621	Orange4_RND	237	1	Orange4_CTR	237	0.000689655
Orange4_CUR	238	1	Orange4_CRF	238	0.886552	Orange4_RND	238	1	Orange4_CTR	238	0
Orange4_CUR	239	1	Orange4_CRF	239	0.431724	Orange4_RND	239	1	Orange4_CTR	239	1
Orange4_CUR	240	1	Orange4_CRF	240	0.574138	Orange4_RND	240	1	Orange4_CTR	240	0
Orange4_CUR	241	1	Orange4_CRF	241	0.477931	Orange4_RND	241	1	Orange4_CTR	241	0
Orange4_CUR	242	0.964483	Orange4_CRF	242	0.424138	Orange4_RND	242	1	Orange4_CTR	242	0
Orange4_CUR	243	1	Orange4_CRF	243	0.0827586	Orange4_RND	243	1	Orange4_CTR	243	1
Orange4_CUR	244	1	Orange4_CRF	244	0.685517	Orange4_RND	244	0.981724	Orange4_CTR	244	1
Orange4_CUR	245	1	Orange4_CRF	245	0.524828	Orange4_RND	245	1	Orange4_CTR	245	1
Orange4_CUR	246	0.99	Orange4_CRF	246	0.0175862	Orange4_RND	246	0.972414	Orange4_CTR	246	0
Orange4_CUR	247	0.942759	Orange4_CRF	247	0.85931	Orange4_RND	247	1	Orange4_CTR	247	0
Orange4_CUR	248	0	Orange4_CRF	248	0.480345	Orange4_RND	248	1	Orange4_CTR	248	1
Orange4_CUR	249	0.962759	Orange4_CRF	249	0.0803448	Orange4_RND	249	0.987931	Orange4_CTR	249	1
Orange4_CUR	250	1	Orange4_CRF	250	1	Orange4_RND	250	1	Orange4_CTR	250	0
Orange4_CUR	251	0.948276	Orange4_CRF	251	0.146552	Orange4_RND	251	1	Orange4_CTR	251	1
Orange4_CUR	252	1	Orange4_CRF	252	0.953103	Orange4_RND	252	0.931034	Orange4_CTR	252	1
Orange4_CUR	253	1	Orange4_CRF	253	0.897241	Orange4_RND	253	0.985862	Orange4_CTR	253	1
Orange4_CUR	254	1	Orange4_CRF	254	0.50069	Orange4_RND	254	1	Orange4_CTR	254	1
Orange4_CUR	255	1	Orange4_CRF	255	0.791379	Orange4_RND	255	0.987586	Orange4_CTR	255	1
Orange4_CUR	256	0.906207	Orange4_CRF	256	0.868966	Orange4_RND	256	1	Orange4_CTR	256	1
Orange4_CUR	257	0.998276	Orange4_CRF	257	0.376552	Orange4_RND	257	0.999655	Orange4_CTR	257	1
Orange4_CUR	258	1	Orange4_CRF	258	0.047931	Orange4_RND	258	1	Orange4_CTR	258	0
Orange4_CUR	259	1	Orange4_CRF	259	0.0693103	Orange4_RND	259	1	Orange4_CTR	259	0
Orange4_CUR	260	1	Orange4_CRF	260	0.872759	Orange4_RND	260	0.977931	Orange4_CTR	260	1
Orange4_CUR	261	1	Orange4_CRF	261	0.0344828	Orange4_RND	261	1	Orange4_CTR	261	0
Orange4_CUR	262	1	Orange4_CRF	262	0.173448	Orange4_RND	262	1	Orange4_CTR	262	1
Orange4_CUR	263	1	Orange4_CRF	263	0.0231034	Orange4_RND	263	1	Orange4_CTR	263	1
Orange4_CUR	264	1	Orange4_CRF	264	0.0786207	Orange4_RND	264	1	Orange4_CTR	264	1
Orange4_CUR	265	0.991724	Orange4_CRF	265	0.43069	Orange4_RND	265	1	Orange4_CTR	265	1
Orange4_CUR	266	1	Orange4_CRF	266	0.944138	Orange4_RND	266	1	Orange4_CTR	266	1
Orange4_CUR	267	0.998621	Orange4_CRF	267	0.171034	Orange4_RND	267	1	Orange4_CTR	267	1
Orange4_CUR	268	1	Orange4_CRF	268	0.138621	Orange4_RND	268	0.996897	Orange4_CTR	268	0
Orange4_CUR	269	0.961724	Orange4_CRF	269	0	Orange4_RND	269	1	Orange4_CTR	269	0
Orange4_CUR	270	0	Orange4_CRF	270	0.284138	Orange4_RND	270	0.880345	Orange4_CTR	270	0
Orange4_CUR	271	1	Orange4_CRF	271	0.792759	Orange4_RND	271	1	Orange4_CTR	271	1
Orange4_CUR	272	0.985862	Orange4_CRF	272	1	Orange4_RND	272	0.99069	Orange4_CTR	272	1
Orange4_CUR	273	1	Orange4_CRF	273	0.898621	Orange4_RND	273	1	Orange4_CTR	273	0
Orange4_CUR	274	1	Orange4_CRF	274	0.79931	Orange4_RND	274	0.915172	Orange4_CTR	274	1
Orange4_CUR	275	1	Orange4_CRF	275	0.521379	Orange4_RND	275	0.989655	Orange4_CTR	275	0
Orange4_CUR	276	0.993103	Orange4_CRF	276	0.288276	Orange4_RND	276	0.998966	Orange4_CTR	276	0
Orange4_CUR	277	0.975862	Orange4_CRF	277	0	Orange4_RND	277	0.915862	Orange4_CTR	277	0
Orange4_CUR	278	1	Orange4_CRF	278	0.137586	Orange4_RND	278	1	Orange4_CTR	278	0
Orange4_CUR	279	1	Orange4_CRF	279	0.966207	Orange4_RND	279	1	Orange4_CTR	279	0
Orange4_CUR	280	1	Orange4_CRF	280	0.843103	Orange4_RND	280	0.905172	Orange4_CTR	280	0
Orange4_CUR	281	1	Orange4_CRF	281	0.567586	Orange4_RND	281	1	Orange4_CTR	281	0
Orange4_CUR	282	1	Orange4_CRF	282	0.138621	Orange4_RND	282	1	Orange4_CTR	282	0
Orange4_CUR	283	1	Orange4_CRF	283	0	Orange4_RND	283	1	Orange4_CTR	283	1
Orange4_CUR	284	1	Orange4_CRF	284	0.196207	Orange4_RND	284	1	Orange4_CTR	284	1
Orange4_CUR	285	0.952759	Orange4_CRF	285	0.28931	Orange4_RND	285	0.881724	Orange4_CTR	285	0
Orange4_CUR	286	1	Orange4_CRF	286	0.430345	Orange4_RND	286	1	Orange4_CTR	286	0
Orange4_CUR	287	1	Orange4_CRF	287	0.653103	Orange4_RND	287	0.987586	Orange4_CTR	287	1
Orange4_CUR	288	0.984483	Orange4_CRF	288	0.415172	Orange4_RND	288	1	Orange4_CTR	288	0
Orange4_CUR	289	1	Orange4_CRF	289	0.746897	Orange4_RND	289	1	Orange4_CTR	289	0
Orange4_CUR	290	0.975172	Orange4_CRF	290	0.0289655	Orange4_RND	290	0.984483	Orange4_CTR	290	0.0234483
Orange4_CUR	291	1	Orange4_CRF	291	0.253103	Orange4_RND	291	0.97931	Orange4_CTR	291	0
Orange4_CUR	292	1	Orange4_CRF	292	0	Orange4_RND	292	1	Orange4_CTR	292	0
Orange4_CUR	293	0.997586	Orange4_CRF	293	0.103103	Orange4_RND	293	1	Orange4_CTR	293	1
Orange4_CUR	294	0	Orange4_CRF	294	0.465862	Orange4_RND	294	0.968276	Orange4_CTR	294	1
Orange4_CUR	295	0.986207	Orange4_CRF	295	0.666897	Orange4_RND	295	0.989655	Orange4_CTR	295	0
Orange4_CUR	296	1	Orange4_CRF	296	0.449655	Orange4_RND	296	1	Orange4_CTR	296	1
Orange4_CUR	297	1	Orange4_CRF	297	0.306207	Orange4_RND	297	0.981724	Orange4_CTR	297	1
Orange4_CUR	298	1	Orange4_CRF	298	0.446552	Orange4_RND	298	1	Orange4_CTR	298	1
Orange4_CUR	299	0	Orange4_CRF	299	0.471724	Orange4_RND	299	1	Orange4_CTR	299	0
Orange4_CUR	300	1	Orange4_CRF	300	0.705862	Orange4_RND	300	0.967241	Orange4_CTR	300	1
Orange4_CUR	301	0.981724	Orange4_CRF	301	0.412759	Orange4_RND	301	1	Orange4_CTR	301	1
Orange4_CUR	302	1	Orange4_CRF	302	0.83931	Orange4_RND	302	0.966207	Orange4_CTR	302	1
Orange4_CUR	303	0.952069	Orange4_CRF	303	0.843103	Orange4_RND	303	0.96	Orange4_CTR	303	1
Orange4_CUR	304	1	Orange4_CRF	304	0.446552	Orange4_RND	304	0.948966	Orange4_CTR	304	1
Orange4_CUR	305	1	Orange4_CRF	305	0.756207	Orange4_RND	305	0.871034	Orange4_CTR	305	1
Orange4_CUR	306	0.952069	Orange4_CRF	306	0.13931	Orange4_RND	306	1	Orange4_CTR	306	1
Orange4_CUR	307	1	Orange4_CRF	307	0.562414	Orange4_RND	307	1	Orange4_CTR	307	0
Orange4_CUR	308	1	Orange4_CRF	308	0.235862	Orange4_RND	308	1	Orange4_CTR	308	0
Orange4_CUR	309	1	Orange4_CRF	309	0.373103	Orange4_RND	309	1	Orange4_CTR	309	0
Orange4_CUR	310	1	Orange4_CRF	310	0.46069	Orange4_RND	310	1	Orange4_CTR	310	0
Orange4_CUR	311	1	Orange4_CRF	311	0.177586	Orange4_RND	311	1	Orange4_CTR	311	1
Orange4_CUR	312	1	Orange4_CRF	312	0.811724	Orange4_RND	312	1	Orange4_CTR	312	0
Orange4_CUR	313	1	Orange4_CRF	313	0.592759	Orange4_RND	313	0.946897	Orange4_CTR	313	1
Orange4_CUR	314	0.998966	Orange4_CRF	314	0.477586	Orange4_RND	314	1	Orange4_CTR	314	0
Orange4_CUR	315	1	Orange4_CRF	315	0.814138	Orange4_RND	315	0.984483	Orange4_CTR	315	1
Orange4_CUR	316	1	Orange4_CRF	316	0.0913793	Orange4_RND	316	1	Orange4_CTR	316	1
Orange4_CUR	317	1	Orange4_CRF	317	0.367931	Orange4_RND	317	0.991724	Orange4_CTR	317	0.994138
Orange4_CUR	318	0.975517	Orange4_CRF	318	0.0527586	Orange4_RND	318	1	Orange4_CTR	318	0
Orange4_CUR	319	0.962069	Orange4_CRF	319	0.498621	Orange4_RND	319	1	Orange4_CTR	319	1
Orange4_CUR	320	1	Orange4_CRF	320	0.374828	Orange4_RND	320	1	Orange4_CTR	320	1
Orange4_CUR	321	1	Orange4_CRF	321	0.471379	Orange4_RND	321	0.866897	Orange4_CTR	321	0
Orange4_CUR	322	1	Orange4_CRF	322	0.987586	Orange4_RND	322	0.967586	Orange4_CTR	322	0.07
Orange4_CUR	323	1	Orange4_CRF	323	0.767586	Orange4_RND	323	0.981724	Orange4_CTR	323	1
Orange4_CUR	324	1	Orange4_CRF	324	0.0375862	Orange4_RND	324	1	Orange4_CTR	324	0
Orange4_CUR	325	0.971724	Orange4_CRF	325	0.867931	Orange4_RND	325	0.986897	Orange4_CTR	325	1
Orange4_CUR	326	1	Orange4_CRF	326	0.378966	Orange4_RND	326	0.954483	Orange4_CTR	326	0.996897
Orange4_CUR	327	1	Orange4_CRF	327	0.50069	Orange4_RND	327	0.981724	Orange4_CTR	327	0
Orange4_CUR	328	1	Orange4_CRF	328	0.097931	Orange4_RND	328	0.986552	Orange4_CTR	328	1
Orange4_CUR	329	1	Orange4_CRF	329	0.711379	Orange4_RND	329	1	Orange4_CTR	329	0
Orange4_CUR	330	0.971034	Orange4_CRF	330	0.707586	Orange4_RND	330	0.96931	Orange4_CTR	330	1
Orange4_CUR	331	0.974828	Orange4_CRF	331	0.54	Orange4_RND	331	1	Orange4_CTR	331	1
Orange4_CUR	332	1	Orange4_CRF	332	0.913103	Orange4_RND	332	1	Orange4_CTR	332	0.977586
Orange4_CUR	333	0.982414	Orange4_CRF	333	0.464828	Orange4_RND	333	0.970345	Orange4_CTR	333	0
Orange4_CUR	334	0.983448	Orange4_CRF	334	0.541034	Orange4_RND	334	1	Orange4_CTR	334	0
Orange4_CUR	335	1	Orange4_CRF	335	0.511379	Orange4_RND	335	0.872759	Orange4_CTR	335	0
Orange4_CUR	336	1	Orange4_CRF	336	0.757241	Orange4_RND	336	0.979655	Orange4_CTR	336	0
Orange4_CUR	337	1	Orange4_CRF	337	0.995517	Orange4_RND	337	1	Orange4_CTR	337	1
Orange4_CUR	338	1	Orange4_CRF	338	0.30931	Orange4_RND	338	0.927586	Orange4_CTR	338	0
Orange4_CUR	339	0	Orange4_CRF	339	0.547586	Orange4_RND	339	1	Orange4_CTR	339	1
Orange4_CUR	340	0.967241	Orange4_CRF	340	0.477586	Orange4_RND	340	0.961724	Orange4_CTR	340	0
Orange4_CUR	341	0.939655	Orange4_CRF	341	0.494828	Orange4_RND	341	1	Orange4_CTR	341	0
Orange4_CUR	342	1	Orange4_CRF	342	0.326207	Orange4_RND	342	1	Orange4_CTR	342	1
Orange4_CUR	343	1	Orange4_CRF	343	0.987586	Orange4_RND	343	0.846207	Orange4_CTR	343	0
Orange4_CUR	344	1	Orange4_CRF	344	0.804138	Orange4_RND	344	1	Orange4_CTR	344	1
Orange4_CUR	345	1	Orange4_CRF	345	0.460345	Orange4_RND	345	0.837241	Orange4_CTR	345	0
Orange4_CUR	346	0.978966	Orange4_CRF	346	0.895517	Orange4_RND	346	1	Orange4_CTR	346	1
Orange4_CUR	347	0.941724	Orange4_CRF	347	0.983103	Orange4_RND	347	1	Orange4_CTR	347	1
Orange4_CUR	348	1	Orange4_CRF	348	0	Orange4_RND	348	0.935862	Orange4_CTR	348	1
Orange4_CUR	349	0.982414	Orange4_CRF	349	0.0951724	Orange4_RND	349	0.948621	Orange4_CTR	349	0
Orange4_CUR	350	1	Orange4_CRF	350	0.517931	Orange4_RND	350	1	Orange4_CTR	350	1
Orange4_CUR	351	1	Orange4_CRF	351	0.504483	Orange4_RND	351	1	Orange4_CTR	351	1
Orange4_CUR	352	1	Orange4_CRF	352	0.41069	Orange4_RND	352	1	Orange4_CTR	352	0
Orange4_CUR	353	0.954138	Orange4_CRF	353	0.45931	Orange4_RND	353	1	Orange4_CTR	353	0
Orange4_CUR	354	1	Orange4_CRF	354	0.487586	Orange4_RND	354	0.993103	Orange4_CTR	354	1
Orange4_CUR	355	1	Orange4_CRF	355	0.402414	Orange4_RND	355	1	Orange4_CTR	355	1
Orange4_CUR	356	1	Orange4_CRF	356	0.846552	Orange4_RND	356	1	Orange4_CTR	356	1
Orange4_CUR	357	1	Orange4_CRF	357	0.682759	Orange4_RND	357	1	Orange4_CTR	357	1
Orange4_CUR	358	1	Orange4_CRF	358	0.548276	Orange4_RND	358	1	Orange4_CTR	358	0
Orange4_CUR	359	1	Orange4_CRF	359	0.690345	Orange4_RND	359	1	Orange4_CTR	359	1
Orange4_CUR	360	1	Orange4_CRF	360	0.154483	Orange4_RND	360	1	Orange4_CTR	360	1
Orange4_CUR	361	0.98	Orange4_CRF	361	0.543103	Orange4_RND	361	0.966897	Orange4_CTR	361	1
Orange4_CUR	362	0.982759	Orange4_CRF	362	0.887931	Orange4_RND	362	1	Orange4_CTR	362	1
Orange4_CUR	363	1	Orange4_CRF	363	0.209655	Orange4_RND	363	1	Orange4_CTR	363	1
Orange4_CUR	364	1	Orange4_CRF	364	0.656897	Orange4_RND	364	1	Orange4_CTR	364	0
Orange4_CUR	365	0.991724	Orange4_CRF	365	0.661034	Orange4_RND	365	1	Orange4_CTR	365	1
Orange4_CUR	366	0	Orange4_CRF	366	0.713103	Orange4_RND	366	0.958621	Orange4_CTR	366	1
Orange4_CUR	367	0.996552	Orange4_CRF	367	0.482414	Orange4_RND	367	1	Orange4_CTR	367	0.952414
Orange4_CUR	368	1	Orange4_CRF	368	0.563448	Orange4_RND	368	0.996552	Orange4_CTR	368	0
Orange4_CUR	369	0.995172	Orange4_CRF	369	0.654828	Orange4_RND	369	1	Orange4_CTR	369	1
Orange4_CUR	370	1	Orange4_CRF	370	0.527931	Orange4_RND	370	0.998276	Orange4_CTR	370	0
Orange4_CUR	371	0.884138	Orange4_CRF	371	0.682414	Orange4_RND	371	0.998966	Orange4_CTR	371	1
Orange4_CUR	372	1	Orange4_CRF	372	0.0803448	Orange4_RND	372	1	Orange4_CTR	372	1
Orange4_CUR	373	0.994138	Orange4_CRF	373	0.51069	Orange4_RND	373	1	Orange4_CTR	373	0
Orange4_CUR	374	1	Orange4_CRF	374	0.555862	Orange4_RND	374	0.911034	Orange4_CTR	374	1
Orange4_CUR	375	0.987241	Orange4_CRF	375	0.563103	Orange4_RND	375	1	Orange4_CTR	375	1
Orange4_CUR	376	0	Orange4_CRF	376	0.334138	Orange4_RND	376	0.998621	Orange4_CTR	376	1
Orange4_CUR	377	0.958621	Orange4_CRF	377	0.442414	Orange4_RND	377	0.98069	Orange4_CTR	377	1
Orange4_CUR	378	1	Orange4_CRF	378	0.461034	Orange4_RND	378	0.975172	Orange4_CTR	378	1
Orange4_CUR	379	0.973793	Orange4_CRF	379	0.446897	Orange4_RND	379	0.985517	Orange4_CTR	379	1
Orange4_CUR	380	0.988276	Orange4_CRF	380	0.354828	Orange4_RND	380	1	Orange4_CTR	380	1
Orange4_CUR	381	0.968276	Orange4_CRF	381	0.998621	Orange4_RND	381	0.928621	Orange4_CTR	381	0
Orange4_CUR	382	1	Orange4_CRF	382	0.441724	Orange4_RND	382	1	Orange4_CTR	382	1
Orange4_CUR	383	0.968621	Orange4_CRF	383	0.396552	Orange4_RND	383	0.992759	Orange4_CTR	383	0
Orange4_CUR	384	0.954138	Orange4_CRF	384	0.528621	Orange4_RND	384	0.975862	Orange4_CTR	384	1
Orange4_CUR	385	1	Orange4_CRF	385	0.825517	Orange4_RND	385	0.988276	Orange4_CTR	385	1
Orange4_CUR	386	0.975517	Orange4_CRF	386	0.504828	Orange4_RND	386	0.986207	Orange4_CTR	386	0
Orange4_CUR	387	0.997586	Orange4_CRF	387	0.517586	Orange4_RND	387	0.997931	Orange4_CTR	387	1
Orange4_CUR	388	1	Orange4_CRF	388	0.678621	Orange4_RND	388	1	Orange4_CTR	388	1
Orange4_CUR	389	1	Orange4_CRF	389	0.488966	Orange4_RND	389	1	Orange4_CTR	389	0.00241379
Orange4_CUR	390	1	Orange4_CRF	390	0.79	Orange4_RND	390	1	Orange4_CTR	390	0
Orange4_CUR	391	1	Orange4_CRF	391	0.793103	Orange4_RND	391	1	Orange4_CTR	391	0
Orange4_CUR	392	0.967241	Orange4_CRF	392	0.512414	Orange4_RND	392	1	Orange4_CTR	392	1
Orange4_CUR	393	1	Orange4_CRF	393	0.387931	Orange4_RND	393	0.986207	Orange4_CTR	393	1
Orange4_CUR	394	0.952759	Orange4_CRF	394	0.574828	Orange4_RND	394	1	Orange4_CTR	394	1
Orange4_CUR	395	1	Orange4_CRF	395	1	Orange4_RND	395	1	Orange4_CTR	395	0
Orange4_CUR	396	0.99	Orange4_CRF	396	0.115172	Orange4_RND	396	1	Orange4_CTR	396	1
Orange4_CUR	397	1	Orange4_CRF	397	0.381034	Orange4_RND	397	1	Orange4_CTR	397	1
Orange4_CUR	398	1	Orange4_CRF	398	0.0927586	Orange4_RND	398	1	Orange4_CTR	398	1
Orange4_CUR	399	0.96069	Orange4_CRF	399	0.354483	Orange4_RND	399	1	Orange4_CTR	399	0
Orange4_CUR	400	0.966897	Orange4_CRF	400	0.124828	Orange4_RND	400	1	Orange4_CTR	400	0
Orange4_CUR	401	1	Orange4_CRF	401	0.773448	Orange4_RND	401	1	Orange4_CTR	401	1
Orange4_CUR	402	1	Orange4_CRF	402	0.373103	Orange4_RND	402	0.98931	Orange4_CTR	402	0
Orange4_CUR	403	0.977931	Orange4_CRF	403	0.268621	Orange4_RND	403	1	Orange4_CTR	403	0
Orange4_CUR	404	1	Orange4_CRF	404	0.254483	Orange4_RND	404	1	Orange4_CTR	404	1
Orange4_CUR	405	1	Orange4_CRF	405	0.0117241	Orange4_RND	405	1	Orange4_CTR	405	0
Orange4_CUR	406	1	Orange4_CRF	406	0.977931	Orange4_RND	406	1	Orange4_CTR	406	0
Orange4_CUR	407	0.956897	Orange4_CRF	407	0.498621	Orange4_RND	407	0.95931	Orange4_CTR	407	0
Orange4_CUR	408	1	Orange4_CRF	408	0.941724	Orange4_RND	408	0.856552	Orange4_CTR	408	1
Orange4_CUR	409	1	Orange4_CRF	409	0.823793	Orange4_RND	409	0.979655	Orange4_CTR	409	1
Orange4_CUR	410	1	Orange4_CRF	410	0.576897	Orange4_RND	410	1	Orange4_CTR	410	1
Orange4_CUR	411	1	Orange4_CRF	411	0.516207	Orange4_RND	411	1	Orange4_CTR	411	0
Orange4_CUR	412	0.922759	Orange4_CRF	412	0.0796552	Orange4_RND	412	1	Orange4_CTR	412	1
Orange4_CUR	413	0.954138	Orange4_CRF	413	0.0758621	Orange4_RND	413	1	Orange4_CTR	413	1
Orange4_CUR	414	1	Orange4_CRF	414	0.448966	Orange4_RND	414	1	Orange4_CTR	414	1
Orange4_CUR	415	1	Orange4_CRF	415	0.481724	Orange4_RND	415	1	Orange4_CTR	415	1
Orange4_CUR	416	0.905862	Orange4_CRF	416	0.24931	Orange4_RND	416	0.990345	Orange4_CTR	416	1
Orange4_CUR	417	0.98931	Orange4_CRF	417	0.308276	Orange4_RND	417	1	Orange4_CTR	417	0
Orange4_CUR	418	1	Orange4_CRF	418	0.937241	Orange4_RND	418	0.97931	Orange4_CTR	418	1
Orange4_CUR	419	1	Orange4_CRF	419	0.898621	Orange4_RND	419	0.975172	Orange4_CTR	419	1
Orange4_CUR	420	1	Orange4_CRF	420	0.99931	Orange4_RND	420	1	Orange4_CTR	420	0.999655
Orange4_CUR	421	1	Orange4_CRF	421	0.448621	Orange4_RND	421	1	Orange4_CTR	421	1
Orange4_CUR	422	0.92069	Orange4_CRF	422	0.792069	Orange4_RND	422	1	Orange4_CTR	422	1
Orange4_CUR	423	1	Orange4_CRF	423	0.913448	Orange4_RND	423	1	Orange4_CTR	423	1
Orange4_CUR	424	1	Orange4_CRF	424	0.362069	Orange4_RND	424	1	Orange4_CTR	424	0
Orange4_CUR	425	1	Orange4_CRF	425	0.0293103	Orange4_RND	425	1	Orange4_CTR	425	0.972069
Orange4_CUR	426	0.976207	Orange4_CRF	426	0.685517	Orange4_RND	426	1	Orange4_CTR	426	0
Orange4_CUR	427	0.995517	Orange4_CRF	427	0.407586	Orange4_RND	427	1	Orange4_CTR	427	0
Orange4_CUR	428	0.984138	Orange4_CRF	428	0.482759	Orange4_RND	428	0.909655	Orange4_CTR	428	0
Orange4_CUR	429	1	Orange4_CRF	429	0.466897	Orange4_RND	429	1	Orange4_CTR	429	0
Orange4_CUR	430	1	Orange4_CRF	430	0.0803448	Orange4_RND	430	0.937931	Orange4_CTR	430	1
Orange4_CUR	431	1	Orange4_CRF	431	0.526207	Orange4_RND	431	1	Orange4_CTR	431	1
Orange4_CUR	432	1	Orange4_CRF	432	0.655517	Orange4_RND	432	0.99	Orange4_CTR	432	1
Orange4_CUR	433	1	Orange4_CRF	433	0.376552	Orange4_RND	433	0.983448	Orange4_CTR	433	1
Orange4_CUR	434	1	Orange4_CRF	434	0.373793	Orange4_RND	434	1	Orange4_CTR	434	1
Orange4_CUR	435	0.991034	Orange4_CRF	435	0.101724	Orange4_RND	435	0.923448	Orange4_CTR	435	0
Orange4_CUR	436	1	Orange4_CRF	436	0.00551724	Orange4_RND	436	1	Orange4_CTR	436	1
Orange4_CUR	437	1	Orange4_CRF	437	0.913103	Orange4_RND	437	1	Orange4_CTR	437	0
Orange4_CUR	438	0.839655	Orange4_CRF	438	0	Orange4_RND	438	1	Orange4_CTR	438	0
Orange4_CUR	439	0	Orange4_CRF	439	0.162069	Orange4_RND	439	0.983793	Orange4_CTR	439	0
Orange4_CUR	440	1	Orange4_CRF	440	0.131034	Orange4_RND	440	1	Orange4_CTR	440	0
Orange4_CUR	441	1	Orange4_CRF	441	0.781034	Orange4_RND	441	0.996897	Orange4_CTR	441	0
Orange4_CUR	442	0.988621	Orange4_CRF	442	0.362069	Orange4_RND	442	0.962414	Orange4_CTR	442	0
Orange4_CUR	443	0.985172	Orange4_CRF	443	0.813448	Orange4_RND	443	0.955517	Orange4_CTR	443	0
Orange4_CUR	444	1	Orange4_CRF	444	0.957241	Orange4_RND	444	1	Orange4_CTR	444	1
[truncated: 2,056 more rows]

## Sheet: Figure 7
SOCIALLY REARED - FULL STRENGTH - INTRINSIC MOTIVATION MODULES
[truncated: 47 more rows]

## Sheet: Summary Figure
Data from this figure is derived from the other figures
[truncated: 6 more rows]

[truncated: 5 more sheets: S1, S2, S3, S4, S5]
